# Supplementary material for: First Report of a Methicillin-Resistant, High-Level Mupirocin-Resistant Staphylococcus argenteus
Source: Front Cell Infect Microbiol. 2022 Mar 15;12:860163. doi: 10.3389/fcimb.2022.860163 (PMC8964999; doi:10.3389/fcimb.2022.860163)
Supplement: Supplementary file 1 [file Table_1.xlsx]

## Sheet: Legend
Supplemental Tables. List of the 111 ST2250 S. argenteus isolates used for the phylogenetic analysis and list of ORFs investigated. Isolation dates and countries as well as GenBank accession numbers for each isolate are given. Furthermore, the SNP genotype of each isolate in comparison to the other isolates are listed. The numbers of the SNP localizations are the absolute positions in the referen…

## Sheet: List of strains
Strain ID	Accession number	Collection year	Country of isolation	6018	6344	6744	9105	10810	12485	15561	16449	16487	18619	19719	21948	24961	25586	26258	28443	30095	30488	33555	33558	50896	50913	51786	52955	53256	53724	55840	55874	57678	57911	58403	60566	60818	61026	64602	71560	71764	72124	74700	76872	79283	79822	83173	86672	88327	88567
58113	NZ_AP018562.1, NZ_AP018563.1, NZ_AP018564.1	2018	Japan	G	C	C	A	G	C	G	C	C	C	T	G	G	A	C	G	A	G	G	G	A	T	A	A	G	T	T	G	A	C	C	G	C	C	C	A	A	G	T	G	C	A	G	C	C	G
1801221	CP083805-CP083807	2018	Germany	G	C	C	A	G	C	G	C	C	C	T	G	G	A	C	G	A	G	A	A	A	T	A	A	G	T	T	G	A	C	C	G	C	T	C	A	A	G	T	G	C	A	G	C	C	G
1710042798	SAMN25742062	2021	Germany	G	C	C	A	G	C	G	C	C	C	T	G	G	A	C	G	A	G	A	A	A	T	A	A	G	T	T	G	A	C	C	G	C	C	C	A	A	G	T	G	C	A	G	C	C	G
1299_SAUR	JVUX00000000.1	2013	USA	G	C	C	A	G	C	G	C	C	C	T	G	G	A	T	G	A	G	G	G	A	T	A	A	G	T	T	G	A	C	C	G	C	C	C	A	A	G	T	G	C	A	G	C	C	G
2588STDY5763869	FQSL00000000.1	2010	France	G	C	C	A	G	C	G	C	C	C	T	G	G	A	C	G	A	G	G	G	A	T	A	A	G	T	T	G	A	C	C	G	T	C	C	A	A	G	T	G	C	A	G	C	C	G
2588STDY5890629	FQSK00000000.1	2009	Singapore	G	C	C	A	G	C	G	C	C	C	T	G	G	A	C	G	A	G	G	G	A	T	A	A	G	T	T	G	A	C	C	G	C	C	C	A	A	G	T	G	T	A	G	C	C	G
2588STDY5890661	FQTL00000000.1	2011	Singapore	G	C	T	A	G	C	G	C	C	C	T	G	G	A	C	G	A	G	G	G	A	T	A	A	G	T	T	G	A	C	C	G	C	C	C	A	A	G	T	G	C	A	G	C	C	G
2588STDY5890701	FQTD00000000.1	2011	Malaysia	G	C	C	A	G	C	G	C	C	C	T	G	G	A	C	G	A	G	G	G	A	T	A	A	G	T	T	G	A	C	C	G	C	C	C	A	A	A	T	G	C	A	G	C	C	G
2588STDY5890708	FQSO00000000.1	2011	Malaysia	G	C	C	A	G	C	G	C	C	C	T	G	G	A	C	G	A	G	G	G	A	T	A	A	G	T	T	G	A	C	C	G	C	C	C	A	A	G	T	G	C	A	G	C	C	G
2588STDY5890732	FQSM00000000.1	2011	Malaysia	G	C	C	A	G	C	G	C	C	C	T	G	G	A	C	G	A	G	G	G	A	T	A	A	G	T	T	G	A	C	C	G	C	C	C	A	A	G	T	G	C	A	G	C	C	G
2588STDY5890733	FQSN00000000.1	2011	Malaysia	G	C	C	A	G	C	G	C	C	C	T	G	G	A	C	G	A	G	G	G	A	T	A	A	G	T	T	G	A	C	C	T	C	C	C	A	A	G	T	G	C	A	G	C	C	G
2588STDY5890798	FQTH00000000.1	2009	Israel	G	C	C	A	G	C	G	C	C	C	T	G	G	A	C	G	A	A	G	G	A	T	A	A	G	T	T	G	A	C	C	G	C	C	C	A	A	G	T	G	C	A	G	C	C	G
2588STDY5890811	FQTJ00000000.1	2011	Thailand	G	C	C	A	G	C	G	C	C	C	T	G	G	A	C	G	A	G	G	G	A	T	A	A	G	T	T	G	G	C	C	G	C	C	C	A	A	G	T	G	C	G	G	C	C	G
2588STDY5962135	FQTK00000000.1	2011	Thailand	G	C	C	A	G	C	G	C	C	C	T	G	T	A	C	G	A	G	G	G	A	C	G	A	G	T	T	G	A	C	C	G	C	C	T	A	A	G	T	G	C	A	G	C	C	G
3688STDY6124978	FQPG00000000.1	2015	Thailand	G	C	C	A	G	C	G	C	C	C	T	G	G	A	C	G	A	G	G	G	A	T	A	A	G	T	T	G	A	C	C	G	C	C	C	A	A	G	T	G	C	A	G	C	C	G
3688STDY6125062	FQRA00000000.1	2015	Thailand	G	C	C	A	G	C	G	C	C	C	T	G	G	A	C	G	A	G	G	G	A	T	A	A	G	T	T	G	A	C	C	G	C	C	C	A	A	G	T	G	C	A	G	C	C	G
3688STDY6125063	FQKD00000000.1	2015	Thailand	G	C	C	A	G	C	G	C	C	C	T	G	G	A	C	G	A	G	G	G	A	T	A	A	G	T	T	G	A	C	C	G	C	C	C	A	T	G	T	G	C	A	G	C	C	G
3688STDY6125064	FQMN00000000.1	2015	Thailand	G	C	C	A	G	C	G	C	C	C	T	G	G	A	C	G	A	G	G	G	A	T	A	A	G	T	T	G	A	C	C	G	C	C	C	A	A	G	C	G	C	A	G	C	C	G
3688STDY6125065	FQML00000000.1	2015	Thailand	G	C	C	A	G	C	G	C	C	C	T	G	G	A	C	G	A	G	G	G	A	T	A	A	G	T	T	G	A	C	C	G	C	C	C	A	A	G	T	G	C	A	G	C	C	G
3688STDY6125066	FQMM00000000.1	2015	Thailand	G	C	C	A	G	C	G	C	C	C	T	G	G	A	C	G	A	G	G	G	A	T	A	A	G	T	T	G	A	C	C	G	C	C	C	A	A	G	T	G	C	A	G	C	C	G
3688STDY6125067	FQRC00000000.1	2015	Thailand	G	C	C	A	G	C	G	C	C	C	T	G	G	A	C	G	A	G	G	G	A	T	A	A	G	T	T	G	A	C	C	G	C	C	C	A	A	G	T	G	C	A	A	C	C	G
3688STDY6125068	FQRD00000000.1	2015	Thailand	G	C	C	A	G	C	G	C	C	C	T	G	G	A	C	G	A	G	G	G	A	T	A	A	G	T	T	G	A	A	C	G	C	C	C	A	A	G	T	G	C	A	G	C	C	G
3688STDY6125069	FQRB00000000.1	2015	Thailand	G	C	C	A	G	C	G	C	C	C	T	G	G	A	C	G	A	G	G	G	A	T	A	A	G	T	T	G	A	C	C	G	C	C	C	A	A	G	T	G	C	A	G	C	C	G
3688STDY6125070	FQMP00000000.1	2015	Thailand	G	C	C	A	G	C	G	C	C	C	T	G	G	A	C	G	A	G	G	G	A	T	A	A	G	T	T	G	A	C	C	G	C	C	C	A	A	G	T	G	C	A	G	C	C	G
3688STDY6125071	FQMQ00000000.1	2015	Thailand	G	C	C	A	G	C	G	C	C	C	T	G	G	A	C	G	A	G	G	G	A	T	A	A	G	T	T	G	A	C	C	G	C	C	C	A	A	G	T	G	C	A	G	C	C	G
3688STDY6125072	FQMR00000000.1	2015	Thailand	G	C	C	A	G	C	G	C	C	C	T	G	G	A	C	G	A	G	G	G	A	T	A	A	G	T	T	G	A	C	C	G	C	C	C	A	A	G	T	G	C	A	G	C	C	G
3688STDY6125073	FQRE00000000.1	2015	Thailand	G	C	C	A	G	C	G	C	C	C	T	G	G	A	C	G	A	G	G	G	A	T	A	A	G	T	T	G	A	C	C	G	C	C	C	A	A	G	T	G	C	A	G	C	C	G
3688STDY6125074	FQKI00000000.1	2015	Thailand	G	C	C	A	G	C	G	C	C	C	T	G	G	A	C	G	A	G	G	G	A	T	A	A	G	T	T	G	A	C	C	G	C	C	C	A	A	G	T	G	C	A	G	C	C	G
3688STDY6125075	FQRF00000000.1	2015	Thailand	G	C	C	A	G	C	G	C	C	C	T	G	G	A	C	G	A	G	G	G	A	T	A	A	G	T	T	G	A	C	C	G	C	C	C	A	A	G	T	G	C	A	G	C	C	G
3688STDY6125076	FQKJ00000000.1	2015	Thailand	G	C	C	A	G	C	G	C	C	C	T	G	G	A	C	G	A	G	G	G	A	T	A	A	G	T	T	G	A	C	C	G	C	C	C	A	A	G	T	G	C	A	G	C	C	G
3688STDY6125077	FQRH00000000.1	2015	Thailand	G	C	C	A	G	C	G	C	C	C	T	G	G	A	C	G	A	G	G	G	A	T	A	A	G	T	T	G	A	C	C	G	C	C	C	A	A	G	T	G	C	A	G	C	C	G
3688STDY6125078	FQKK00000000.1	2015	Thailand	G	C	C	A	G	C	G	C	C	C	T	G	G	A	C	G	A	G	G	G	A	T	A	A	G	T	T	G	A	C	C	G	C	C	C	A	A	G	T	G	C	A	G	C	C	G
3688STDY6125079	FQKG00000000.1	2015	Thailand	G	C	C	A	G	C	G	C	C	C	T	G	G	A	C	G	A	G	G	G	A	T	A	A	G	T	T	G	A	C	C	G	C	C	C	A	A	G	T	G	C	A	G	C	C	G
3688STDY6125080	FQKL00000000.1	2015	Thailand	G	C	C	A	G	C	G	C	C	C	T	G	G	A	C	G	A	G	G	G	A	T	A	A	G	T	T	G	A	C	C	G	C	C	C	A	A	G	T	G	C	A	G	G	C	G
3688STDY6125081	FQKM00000000.1	2015	Thailand	G	C	C	A	G	C	G	C	C	C	T	G	G	A	C	G	A	G	G	G	A	T	A	A	G	T	T	G	A	C	C	G	C	C	C	A	A	G	T	G	C	A	G	C	C	G
3688STDY6125082	FQRG00000000.1	2015	Thailand	G	C	C	A	G	C	G	C	C	C	T	G	G	A	C	G	A	G	G	G	A	T	A	A	G	T	T	G	A	C	C	G	C	C	C	A	A	G	T	G	C	A	G	C	C	G
3688STDY6125083	FQKR00000000.1	2015	Thailand	G	C	C	A	G	C	G	C	C	C	T	G	G	A	C	G	A	G	G	G	A	T	A	A	G	T	T	G	A	C	C	G	C	C	C	A	A	G	T	G	C	A	G	C	C	G
3688STDY6125084	FQKQ00000000.1	2015	Thailand	G	C	C	A	G	C	G	C	C	C	T	G	G	A	C	G	A	G	G	G	A	T	A	A	G	T	T	G	A	C	C	G	C	C	C	A	A	G	T	G	C	A	G	C	C	G
3688STDY6125085	FQRI00000000.1	2015	Thailand	G	C	C	A	G	C	G	C	C	C	T	G	G	A	C	G	A	G	G	G	A	T	A	A	G	T	T	G	A	C	C	G	C	C	C	A	A	G	T	G	C	A	G	C	C	G
3688STDY6125086	FQRJ00000000.1	2015	Thailand	G	C	C	A	G	C	G	C	C	C	T	A	G	A	C	G	A	G	G	G	A	T	A	A	G	T	T	G	A	C	C	G	C	C	C	A	A	G	T	G	C	A	G	C	C	G
3688STDY6125087	FQKP00000000.1	2015	Thailand	G	C	C	A	G	C	G	C	C	C	T	G	G	A	C	G	A	G	G	G	A	T	A	A	G	T	T	G	A	C	C	G	C	C	C	A	A	G	T	G	C	A	G	C	C	G
3688STDY6125088	FQRK00000000.1	2015	Thailand	G	C	C	A	G	C	G	C	C	C	T	G	G	A	C	G	A	G	G	G	A	T	A	A	G	T	T	G	A	C	C	G	C	C	C	A	A	G	T	G	C	A	G	C	C	G
3688STDY6125089	FQRL00000000.1	2015	Thailand	G	C	C	A	G	C	G	C	C	C	T	G	G	A	C	G	A	G	G	G	A	T	A	A	G	T	T	G	A	C	C	G	C	C	C	A	A	G	T	G	C	A	G	C	C	G
3688STDY6125090	FQKO00000000.1	2015	Thailand	G	C	C	A	G	C	G	C	C	C	T	G	G	A	C	G	A	G	G	G	A	T	A	A	G	T	T	G	A	C	C	G	C	C	C	A	A	G	T	G	C	A	G	C	C	G
3688STDY6125091	FQRM00000000.1	2015	Thailand	G	C	C	A	G	C	G	C	C	C	T	G	G	A	C	G	A	G	G	G	A	T	A	A	G	T	T	G	A	C	C	G	C	C	C	A	A	G	T	G	C	A	G	C	C	G
3688STDY6125093	FQKW00000000.1	2015	Thailand	G	C	C	A	G	C	G	C	C	C	T	G	G	A	C	G	A	G	G	G	A	T	A	A	G	T	T	G	A	C	C	G	C	C	C	A	A	G	T	G	C	A	G	C	C	G
3688STDY6125100	FQKN00000000.1	2015	Thailand	G	C	C	A	G	C	G	C	C	C	T	G	G	A	C	G	A	G	G	G	A	T	A	A	G	T	T	G	A	C	T	G	C	C	C	A	A	G	T	G	C	A	G	C	C	G
3688STDY6125105	FQKT00000000.1	2015	Thailand	G	C	C	A	G	C	G	C	C	C	T	G	G	A	C	G	A	G	G	G	A	T	A	A	G	T	T	G	A	C	C	G	C	C	C	A	A	G	T	G	C	A	G	C	C	G
3688STDY6125106	FQKZ00000000.1	2015	Thailand	G	C	C	A	G	C	G	C	C	A	T	G	G	A	C	G	A	G	G	G	A	T	A	A	G	T	T	G	A	C	C	G	C	C	C	A	A	G	T	G	C	A	G	C	C	G
3688STDY6125108	FQLE00000000.1	2015	Thailand	G	C	C	A	G	C	G	C	C	C	T	G	G	A	C	G	A	G	G	G	A	T	A	A	G	T	T	G	A	C	C	G	C	C	C	A	A	G	T	G	C	A	G	C	C	G
3688STDY6125109	FQKX00000000.1	2015	Thailand	G	C	C	A	G	C	G	C	C	C	T	G	G	A	C	G	A	G	G	G	A	T	A	A	G	T	T	G	A	C	C	G	C	C	C	A	A	G	T	G	C	A	G	C	C	G
3688STDY6125110	FQKY00000000.1	2015	Thailand	G	C	C	G	G	C	G	C	C	C	T	G	G	A	C	G	A	G	G	G	A	T	A	A	G	T	T	G	A	C	C	G	C	C	C	A	A	G	T	G	C	A	G	C	C	G
3688STDY6125111	FQLA00000000.1	2015	Thailand	G	C	C	A	G	C	G	C	C	C	T	G	G	A	C	G	A	G	G	G	A	T	A	A	G	T	T	G	A	C	C	G	C	C	C	A	A	G	T	G	C	A	G	C	C	G
3688STDY6125112	FQLB00000000.1	2015	Thailand	G	C	C	A	G	T	G	C	C	C	T	G	G	A	C	G	A	G	G	G	A	T	A	A	G	T	T	G	A	C	C	G	C	C	C	A	A	G	T	G	C	A	G	C	C	G
3688STDY6125113	FQRR00000000.1	2015	Thailand	G	C	C	A	G	C	G	C	C	C	T	G	G	A	C	G	A	G	G	G	A	T	A	A	G	T	T	A	A	C	C	G	C	C	C	A	A	G	T	G	C	A	G	C	C	G
3688STDY6125114	FQRS00000000.1	2015	Thailand	G	C	C	A	G	C	G	C	C	C	T	G	G	A	C	G	A	G	G	G	A	T	A	A	G	T	T	G	A	C	C	G	C	C	C	A	A	G	T	G	C	A	G	C	A	G
3688STDY6125115	FQLC00000000.1	2015	Thailand	G	C	C	A	A	C	G	C	C	C	T	G	G	A	C	G	A	G	G	G	A	T	A	A	G	T	T	G	A	C	C	G	C	C	C	A	A	G	T	G	C	A	G	C	C	G
3688STDY6125116	FQLH00000000.1	2015	Thailand	G	C	C	A	G	C	G	C	C	C	T	G	G	A	C	G	A	G	G	G	A	T	A	A	G	T	T	G	A	C	C	G	C	C	C	A	A	G	T	G	C	A	G	C	C	G
3688STDY6125117	FQLO00000000.1	2015	Thailand	G	C	C	A	G	C	G	C	C	C	T	G	G	A	C	G	A	G	G	G	A	T	A	A	G	T	T	G	A	C	C	G	C	C	C	A	A	G	T	G	C	A	G	C	C	G
3688STDY6125118	FQLY00000000.1	2015	Thailand	G	C	C	A	G	C	G	C	C	C	T	G	G	A	C	G	A	G	G	G	A	T	A	A	G	T	T	G	A	C	C	G	C	C	C	A	A	G	T	G	C	A	G	C	C	G
3688STDY6125119	FQLX00000000.1	2015	Thailand	G	C	C	A	G	C	G	C	C	C	T	G	G	A	C	G	A	G	G	G	A	T	A	A	G	T	T	G	A	C	C	G	C	C	C	A	A	G	T	G	C	A	G	C	C	G
3688STDY6125120	FQMC00000000.1	2015	Thailand	G	C	C	A	G	C	G	C	C	C	T	G	G	A	C	G	A	G	G	G	A	T	A	A	G	T	T	G	A	C	C	G	C	C	C	A	A	G	T	G	C	A	G	C	C	G
3688STDY6125121	FQMA00000000.1	2015	Thailand	G	C	C	A	G	C	G	C	C	C	T	G	G	A	C	G	A	G	G	G	A	T	A	A	G	T	T	G	A	C	C	G	C	C	C	A	A	G	T	G	C	A	G	C	C	G
3688STDY6125122	FQRT00000000.1	2015	Thailand	G	C	C	A	G	C	G	C	C	C	T	G	G	A	C	G	A	G	G	G	A	T	A	A	G	T	T	G	A	C	C	G	C	C	C	A	A	G	T	G	C	A	G	C	C	G
3688STDY6125123	FQRU00000000.1	2015	Thailand	G	C	C	A	G	C	G	C	C	C	T	G	G	A	C	G	A	G	G	G	A	T	A	A	G	T	T	G	A	C	C	G	C	C	C	A	A	G	T	G	C	A	G	C	C	G
3688STDY6125124	FQRV00000000.1	2015	Thailand	G	C	C	A	G	C	G	C	C	C	T	G	G	A	C	G	A	G	G	G	A	T	A	A	G	T	T	G	A	C	C	G	C	C	C	A	A	G	T	G	C	A	G	C	C	G
3688STDY6125125	FQLZ00000000.1	2015	Thailand	G	C	C	A	G	C	G	C	C	C	T	G	G	A	C	G	A	G	G	G	A	T	A	A	G	T	T	G	A	C	C	G	C	C	C	A	A	G	T	G	C	A	G	C	C	G
3688STDY6125126	FQMD00000000.1	2015	Thailand	G	C	C	A	G	C	G	C	C	C	T	G	G	A	C	G	A	G	G	G	A	T	A	A	G	T	T	G	A	C	C	G	C	C	C	A	A	G	T	G	C	A	G	C	C	G
3688STDY6125131	FQMF00000000.1	2015	Thailand	G	C	C	A	G	C	G	C	C	C	T	G	G	A	C	G	A	G	G	G	A	T	A	A	G	T	T	G	A	C	C	G	C	C	C	A	A	G	T	G	C	A	G	C	C	G
3688STDY6125136	FQMU00000000.1	2015	Thailand	G	C	C	A	G	C	G	C	C	C	T	G	G	A	C	G	A	G	G	G	A	T	A	A	G	T	T	G	A	C	C	G	C	C	C	A	A	G	T	G	C	A	G	C	C	G
3688STDY6125138	FQMW00000000.1	2015	Thailand	G	C	C	A	G	C	G	C	C	C	T	G	G	A	C	G	A	G	G	G	A	T	A	A	G	T	T	G	A	C	C	G	C	C	C	A	A	G	T	G	C	A	G	C	C	G
3688STDY6125140	FQMZ00000000.1	2015	Thailand	G	C	C	A	G	C	G	C	C	C	T	G	G	A	C	G	A	G	G	G	A	T	A	A	G	T	T	G	A	C	C	G	C	C	C	A	A	G	T	G	C	A	G	C	A	G
CCUG_69384	NSBY00000000.1	2016	Sweden	G	C	C	A	G	C	G	C	C	C	T	G	G	A	C	G	A	G	A	A	A	T	A	A	G	T	T	G	A	C	C	G	C	C	C	A	A	G	T	G	C	A	G	C	C	G
H1540	FXVT00000000.1	2014	Denmark	G	C	C	A	G	C	G	C	C	C	T	G	G	A	C	G	A	G	A	A	A	T	A	A	G	T	T	G	A	C	C	G	C	C	C	A	A	G	T	G	C	A	G	C	C	G
H1826	FXWB00000000.1	2014	Denmark	G	C	C	A	G	C	G	C	C	C	T	G	G	A	C	G	A	G	A	A	A	T	A	A	G	T	T	G	A	C	C	G	C	C	C	A	A	G	T	G	C	A	G	C	C	G
H1864	FXVU00000000.1	2013	Denmark	G	C	C	A	G	C	G	C	C	C	T	G	G	A	C	G	A	G	A	A	A	T	A	A	G	T	T	G	A	C	C	G	C	C	C	G	A	G	T	G	C	A	G	C	C	G
H2179	FXVS00000000.1	2013	Denmark	G	C	C	A	G	C	G	C	C	C	T	G	G	A	C	G	A	G	A	A	A	T	A	A	G	T	T	G	A	C	C	G	C	C	C	A	A	G	T	G	C	A	G	C	C	G
M3040	FXVK00000000.1	2016	Denmark	G	C	C	A	G	C	G	C	C	C	T	G	G	C	C	G	A	G	A	A	A	T	A	A	G	T	G	G	A	C	C	G	C	C	C	A	A	G	T	G	C	A	G	C	C	G
M4143	FXVV00000000.1	2013	Denmark	G	C	C	A	G	C	G	C	C	C	T	G	G	A	C	G	A	G	A	A	A	T	A	A	G	T	T	G	A	C	C	G	C	C	C	A	A	G	T	G	C	A	G	C	C	G
M4611	FXWF00000000.1	2013	Denmark	G	C	C	A	G	C	G	C	C	C	T	G	G	A	C	G	A	G	A	A	A	T	A	A	G	T	T	G	A	C	C	G	C	C	C	A	A	G	T	G	C	A	G	C	C	G
MC2	JADAMS000000000.1	2019	USA	G	C	C	A	G	C	G	C	C	C	T	G	G	A	C	G	A	G	G	G	A	T	A	A	G	T	T	G	A	C	C	G	C	C	C	A	A	G	T	G	C	A	G	C	C	G
MC3	JADAMQ000000000.1	2019	USA	G	C	C	A	G	C	G	C	C	C	T	G	G	A	C	G	A	G	G	G	A	T	A	A	G	T	T	G	A	C	C	G	C	C	C	A	A	G	T	G	C	A	G	C	C	G
MC4	JADAMP000000000.1	2019	USA	A	C	C	A	G	C	G	C	C	C	T	G	G	A	C	G	T	G	G	G	A	T	A	A	G	T	T	G	A	C	C	G	C	C	C	A	A	G	T	G	C	A	G	C	C	G
O_1	FXVH00000000.1	2016	Denmark	G	C	C	A	G	C	G	C	A	C	T	G	G	A	C	G	A	G	G	G	A	T	A	A	G	T	T	G	A	C	C	G	C	C	C	A	A	G	T	G	C	A	G	C	C	G
O_3	FXVW00000000.1	2016	Denmark	G	C	C	A	G	C	G	C	C	C	T	G	G	A	C	G	A	G	G	G	A	T	A	A	G	T	T	G	A	C	C	G	C	C	C	A	A	G	T	G	C	A	G	C	C	G
O_4	FXVQ00000000.1	2015	Denmark	G	C	C	A	G	C	G	C	C	C	T	G	G	A	C	G	A	G	G	G	A	T	A	A	G	T	T	G	A	C	C	G	C	C	C	A	A	G	T	G	C	A	G	C	C	G
O_5	FXVO00000000.1	2015	Denmark	G	C	C	A	G	C	G	C	C	C	T	G	G	A	C	G	A	G	G	G	A	T	A	A	G	T	T	G	A	C	C	G	C	C	C	A	A	G	T	G	C	A	G	C	C	G
O_6	FXVZ00000000.1	2015	Denmark	G	C	C	A	G	C	G	T	C	C	T	G	G	A	C	G	A	G	G	G	A	T	A	A	G	T	T	G	A	C	C	G	C	C	C	A	A	G	T	G	C	A	G	C	C	G
PHL2420	JADANE000000000.1	2019	Canada	G	C	C	A	G	C	G	C	C	C	T	G	G	A	C	G	A	G	G	G	A	T	A	A	G	T	T	G	A	C	C	G	C	C	C	A	A	G	T	G	C	A	G	C	C	G
PHL3431	QQOV00000000.1	2017	Canada	G	C	C	A	G	C	G	C	C	C	C	G	G	A	C	G	A	G	A	A	A	T	A	A	G	T	T	G	A	C	C	G	C	C	C	A	A	G	T	G	C	A	G	C	C	T
PHL3432	PUXC00000000.1	2017	Canada	G	C	C	A	G	C	G	C	C	C	C	G	G	A	C	G	A	G	A	A	A	T	A	A	G	T	T	G	A	C	C	G	C	C	C	A	A	G	T	G	C	A	G	C	C	T
PHL3433	QQOW00000000.1	2017	Canada	G	C	C	A	G	C	G	C	C	C	C	G	G	A	C	G	A	G	A	A	A	T	A	A	G	T	T	G	A	C	C	G	C	C	C	A	A	G	T	G	C	A	G	C	C	T
PHL3446	JADANF000000000.1	2019	Canada	G	C	C	A	G	C	G	C	C	C	T	G	G	A	C	G	A	G	G	G	A	T	A	A	G	T	T	G	A	C	C	G	C	C	C	A	A	G	T	G	C	A	G	C	C	G
PHL6344	JADANH000000000.1	2018	Canada	G	C	C	A	G	C	G	C	C	C	T	G	G	A	C	G	A	G	G	G	A	T	A	A	G	G	T	G	A	C	C	G	C	C	C	A	A	G	T	G	C	A	G	C	C	G
RK308	LSFQ00000000.1	2015	Sweden	G	C	C	A	G	C	G	C	C	C	T	G	G	A	C	G	A	G	A	A	A	T	A	A	G	T	T	G	A	C	C	G	C	C	C	A	A	G	T	G	C	A	G	C	C	G
Sarg_A1	ERX4788594	2011	United Kingdom	G	C	C	A	G	C	G	C	C	C	T	G	G	A	C	G	A	G	G	G	A	T	A	A	G	T	T	G	A	C	C	G	C	C	C	A	A	G	T	G	C	A	G	C	C	G
Sarg_B1	ERX4788595	2011	United Kingdom	G	C	C	A	G	C	G	C	C	C	T	G	G	A	C	G	A	G	G	G	A	T	A	A	G	T	T	G	A	C	C	G	C	C	C	A	A	G	T	G	C	A	G	C	C	G
Sarg_C1	ERX4788596	2011	United Kingdom	G	C	C	A	G	C	G	C	C	C	T	G	G	A	C	G	A	G	G	G	A	T	A	A	G	T	T	G	A	C	C	G	C	C	C	A	A	G	T	G	C	A	G	C	C	G
Sarg_D2	ERX4788599	2011	United Kingdom	G	C	C	A	G	C	G	C	C	C	T	G	G	A	C	G	A	G	G	G	A	T	A	A	G	T	T	G	A	C	C	G	C	C	C	A	A	G	T	G	C	A	G	C	C	G
SARG0275	BHEM00000000.1	2016	Japan	G	C	C	A	G	C	G	C	C	C	T	G	G	A	C	G	A	G	G	G	A	T	A	A	G	T	T	G	A	C	C	G	C	C	C	A	A	G	T	G	C	A	G	C	C	G
SCPM-O-B-8378	PXXP00000000.1	2015	Russia	G	C	C	A	G	C	G	C	C	C	T	G	G	A	C	G	A	G	G	G	A	T	A	A	G	T	T	G	A	C	C	G	C	C	C	A	A	G	T	G	C	A	G	C	C	G
SJTU_F20419	LWAO00000000.1	2012	China	G	C	C	A	G	C	G	C	C	C	T	G	G	A	C	G	A	G	G	G	A	T	A	A	T	T	T	G	A	C	C	G	C	C	C	A	A	G	T	G	C	A	G	C	C	G
SJTU_F21164	LWAP00000000.1	2011	China	G	C	C	A	G	C	A	C	C	C	T	G	G	A	C	G	A	G	G	G	A	T	A	A	G	T	T	G	G	C	C	G	C	C	C	A	A	G	T	G	C	A	G	C	C	G
SJTU_F21224	LWAQ00000000.1	2012	China	G	C	C	A	G	C	G	C	C	C	T	G	G	A	C	G	A	G	G	G	A	T	A	A	G	T	T	G	A	C	C	G	C	C	C	A	A	G	T	G	C	A	G	C	C	G
SJTU_F21285	LWAR00000000.1	2012	China	G	C	C	A	G	C	G	C	C	C	T	G	G	A	C	G	A	G	G	G	G	T	A	A	G	T	T	G	A	C	C	G	C	C	C	A	A	G	T	G	C	A	G	C	C	G
ST2250	QLNO00000000.1	2017	Malaysia	G	C	C	A	G	C	G	C	C	C	T	G	G	A	C	G	A	G	G	G	A	T	A	A	G	T	T	G	A	C	C	G	C	C	C	A	A	G	T	G	C	A	G	C	C	G
WU1	JADAMO000000000.1	2019	USA	G	T	C	A	G	C	G	C	C	C	T	G	G	A	C	G	A	G	G	G	A	T	A	C	G	T	T	G	A	C	C	G	C	C	C	A	A	G	T	T	C	A	G	C	C	G
WU2	JADAMN000000000.1	2019	USA	G	C	C	A	G	C	G	C	C	C	T	G	G	A	C	G	A	G	G	G	A	T	A	A	G	T	T	G	A	C	C	G	C	C	C	A	A	G	T	G	C	A	G	C	C	G
WU3	JADAMR000000000.1	2019	USA	G	C	C	A	G	C	G	C	C	C	T	G	G	A	C	G	A	G	G	G	A	T	A	A	G	T	T	G	A	C	C	G	C	C	C	A	A	G	T	G	C	A	G	C	C	G
XNO106	NZ_CP025023.1, NZ_CP025250.1	2015	China	G	C	C	A	G	C	G	C	C	C	T	G	G	A	C	A	A	G	G	G	A	T	A	A	G	T	T	G	A	C	C	G	C	C	C	A	A	G	T	G	C	A	G	C	C	G
XNO62	NZ_CP023076.1	2014	China	G	C	C	A	G	C	G	C	C	C	T	G	G	A	C	A	A	G	G	G	A	T	A	A	G	T	T	G	A	C	C	G	C	C	C	A	A	G	T	G	C	A	G	C	C	G
[truncated: 2,131 more columns]

## Sheet: List of ORFs investigated
Locus tag	Gene	Product	Absolute offset of the gene (position in reference genome of S. argenteus strain XNO62 (GenBank accession number NZ_CP023076.1)	Length of the gene (bp)
CJ017_RS00005	dnaA	chromosomal replication initiator protein DnaA	1	1362
CJ017_RS00010	dnaN	DNA polymerase III subunit beta	1640	1134
CJ017_RS00015	yaaA	S4 domain-containing protein YaaA	3158	246
CJ017_RS00020	recF	DNA replication/repair protein RecF	3400	1113
CJ017_RS00025	gyrB	DNA topoisomerase (ATP-hydrolyzing) subunit B	4522	1935
CJ017_RS00030	gyrA	DNA gyrase subunit A	6493	2670
CJ017_RS00035		NAD(P)H-hydrate dehydratase	9251	813
CJ017_RS00040	hutH	histidine ammonia-lyase	10388	1515
CJ017_RS00050	serS	serine--tRNA ligase	12278	1287
CJ017_RS00055		AzlC family ABC transporter permease	14139	696
CJ017_RS00060		AzlD domain-containing protein	14831	330
CJ017_RS00065		alpha/beta fold hydrolase	15526	969
CJ017_RS00070		YybS family protein	16790	939
CJ017_RS00075	gdpP	cyclic-di-AMP phosphodiesterase GdpP	17743	1968
CJ017_RS00080	rplI	50S ribosomal protein L9	19707	447
CJ017_RS00085	dnaB	replicative DNA helicase	20185	1401
CJ017_RS00095		adenylosuccinate synthase	21863	1284
CJ017_RS00110		response regulator transcription factor	24330	702
CJ017_RS00115	walK	cell wall metabolism sensor histidine kinase WalK	25044	1827
CJ017_RS00125		two-component system regulatory protein YycI	28198	789
CJ017_RS00130		MBL fold metallo-hydrolase	29381	801
CJ017_RS00135	adsA	LPXTG-anchored adenosine synthase AdsA	30409	2313
CJ017_RS00140	rlmH	23S rRNA (pseudouridine(1915)-N(3))-methyltransferase RlmH	33090	480
CJ017_RS13540		DUF3387 domain-containing protein	34067	126
CJ017_RS00145		type I restriction endonuclease subunit R	34208	1110
CJ017_RS00160	cas1	type II CRISPR-associated endonuclease Cas1	37543	906
CJ017_RS00165	cas2	CRISPR-associated endonuclease Cas2	38448	306
CJ017_RS00170	cas10	type III-A CRISPR-associated protein Cas10/Csm1	38767	2274
CJ017_RS00175	csm2	type III-A CRISPR-associated protein Csm2	41043	426
CJ017_RS00180	csm3	type III-A CRISPR-associated RAMP protein Csm3	41470	645
CJ017_RS00185	csm4	type III-A CRISPR-associated RAMP protein Csm4	42125	909
CJ017_RS00190	csm5	type III-A CRISPR-associated RAMP protein Csm5	43036	1023
CJ017_RS00195	csm6	type III-A CRISPR-associated protein Csm6	44058	1269
CJ017_RS00200	cas6	CRISPR-associated endoribonuclease Cas6	45323	735
CJ017_RS00205		RNA-directed DNA polymerase	47326	1527
CJ017_RS00215		hypothetical protein	49572	282
CJ017_RS00220		tRNA-dihydrouridine synthase	50064	987
CJ017_RS00225		hypothetical protein	51358	204
CJ017_RS00230		TfoX/Sxy family protein	51610	297
CJ017_RS00235		FAD-dependent monooxygenase	52218	1566
CJ017_RS00240		MarR family transcriptional regulator	53946	426
CJ017_RS00245		hypothetical protein	54942	597
CJ017_RS00250		AAA family ATPase	55803	3153
CJ017_RS00255		methyltransferase domain-containing protein	58989	732
CJ017_RS00260		hypothetical protein	59877	483
CJ017_RS00265		DUF3267 domain-containing protein	60399	360
CJ017_RS00270		hypothetical protein	60755	273
CJ017_RS00275		hypothetical protein	61027	1344
CJ017_RS00285		hypothetical protein	63064	261
CJ017_RS00290		phosphatidylinositol-specific phospholipase C	63727	987
CJ017_RS00295		tandem-type lipoprotein	64935	771
CJ017_RS00300		tandem-type lipoprotein	65773	768
CJ017_RS00305		tandem-type lipoprotein	66592	768
CJ017_RS00310		tandem-type lipoprotein	67424	768
CJ017_RS00315		tandem-type lipoprotein	68255	771
CJ017_RS00320		helix-turn-helix domain-containing protein	69123	2238
CJ017_RS00325		amidohydrolase	71511	1179
CJ017_RS00330		MFS transporter	72691	1389
CJ017_RS00335		Na/Pi cotransporter family protein	74559	1662
CJ017_RS00340		oleate hydratase	76547	1776
CJ017_RS00345		DMT family transporter	78496	873
CJ017_RS00350		PLP-dependent aminotransferase family protein	79481	1398
CJ017_RS00355		DUF1648 domain-containing protein	81069	474
CJ017_RS00360		L-lactate permease	81805	1593
CJ017_RS00365	spa	staphylococcal protein A	83704	1305
CJ017_RS00370	sarS	HTH-type transcriptional regulator SarS	85430	753
CJ017_RS00375	sirC	staphyloferrin B ABC transporter permease subunit SirC	86549	999
CJ017_RS00380	sirB	staphyloferrin B ABC transporter permease subunit SirB	87544	996
CJ017_RS00385	sirA	staphyloferrin B ABC transporter substrate-binding protein SirA	88555	993
CJ017_RS00390	sbnA	2,3-diaminopropionate biosynthesis protein SbnA	89778	981
CJ017_RS00395	sbnB	N-[(2S)-2-amino-2-carboxyethyl]-L-glutamate dehydrogenase SbnB	90755	1011
CJ017_RS00400	sbnC	staphyloferrin B biosynthesis protein SbnC	91786	1755
CJ017_RS00415	sbnF	staphyloferrin B biosynthesis protein SbnF	96424	1863
CJ017_RS00425	sbnH	staphyloferrin B biosynthesis decarboxylase SbnH	99037	1203
CJ017_RS00430	sbnI	bifunctional transcriptional regulator/O-phospho-L-serine synthase SbnI	100243	765
CJ017_RS00440		hypothetical protein	101197	429
CJ017_RS00445		ABC transporter permease	101675	792
CJ017_RS00450		(S)-acetoin forming diacetyl reductase	102683	777
CJ017_RS00455		GDP-mannose 4,6-dehydratase	103785	981
CJ017_RS00475		lipopolysaccharide biosynthesis protein	108020	1431
CJ017_RS00480		superoxide dismutase	109721	600
CJ017_RS00485		LPXTG cell wall anchor domain-containing protein	110638	675
CJ017_RS00490		GntR family transcriptional regulator	111421	756
CJ017_RS00500	deoD	purine-nucleoside phosphorylase	112412	708
CJ017_RS00505	tet(38)	tetracycline efflux MFS transporter Tet(38)	113126	1356
CJ017_RS00515	deoB	phosphopentomutase	115252	1179
CJ017_RS00520	phnE	phosphonate ABC transporter, permease protein PhnE	116549	816
CJ017_RS00525	phnE	phosphonate ABC transporter, permease protein PhnE	117361	801
CJ017_RS00530	phnC	phosphonate ABC transporter ATP-binding protein	118163	774
CJ017_RS00535		phosphate/phosphite/phosphonate ABC transporter substrate-binding protein	119151	957
CJ017_RS00540		DNA-binding protein	120337	1545
CJ017_RS00545		bifunctional metallophosphatase/5'-nucleotidase	121933	1536
CJ017_RS00555	adhE	bifunctional acetaldehyde-CoA/alcohol dehydrogenase	124107	2610
CJ017_RS00560	capA	capsular polysaccharide type 5/8 biosynthesis protein CapA	127077	669
CJ017_RS00565	cap8B	type 8 capsular polysaccharide synthesis protein Cap8B	127761	687
CJ017_RS00570		tyrosine-protein phosphatase	128450	765
CJ017_RS00580	cap8E	type 8 capsular polysaccharide synthesis protein Cap8E	131048	1029
CJ017_RS00585		capsular polysaccharide biosynthesis protein CapF	132089	1110
CJ017_RS00590	cap8G	type 8 capsular polysaccharide synthesis protein Cap8G	133202	1125
CJ017_RS00600		hypothetical protein	135393	1401
CJ017_RS00605		acyltransferase	136790	558
CJ017_RS00610		oligosaccharide flippase family protein	137356	1239
CJ017_RS00615		glycosyltransferase family 4 protein	138646	1191
CJ017_RS00620	cap8M	type 8 capsular polysaccharide synthesis protein Cap8M	139847	558
CJ017_RS00625		NAD-dependent epimerase/dehydratase family protein	140404	888
CJ017_RS00630		nucleotide sugar dehydrogenase	141346	1272
CJ017_RS00635	wecB	UDP-N-acetylglucosamine 2-epimerase (non-hydrolyzing)	142684	1146
CJ017_RS00640	isdI	staphylobilin-forming heme oxygenase IsdI	143898	327
CJ017_RS00645		YbaN family protein	144231	384
CJ017_RS00650		aldehyde dehydrogenase family protein	145038	1488
CJ017_RS00655		cation transporter	147071	960
CJ017_RS00660		hypothetical protein	148088	204
CJ017_RS00665		DUF4242 domain-containing protein	148470	513
CJ017_RS00670		ABC transporter ATP-binding protein	149305	741
CJ017_RS00675		ABC transporter substrate-binding protein	150059	972
CJ017_RS00680		ABC transporter permease	151027	762
CJ017_RS00685		acyl-CoA/acyl-ACP dehydrogenase	151804	1032
CJ017_RS00690		DUF2294 domain-containing protein	153053	360
CJ017_RS00695		NAD-dependent formate dehydrogenase	153585	1026
CJ017_RS00700		MFS transporter	154997	1251
CJ017_RS00705		non-ribosomal peptide synthetase	156698	7362
CJ017_RS00710		4'-phosphopantetheinyl transferase superfamily protein	164072	645
CJ017_RS00715		YagU family protein	164979	480
CJ017_RS00720	argB	acetylglutamate kinase	165750	759
CJ017_RS00725	argJ	bifunctional glutamate N-acetyltransferase/amino-acid acetyltransferase ArgJ	166526	1242
CJ017_RS00730		N-acetyl-gamma-glutamyl-phosphate reductase	167779	1032
CJ017_RS00735	rocD	ornithine--oxo-acid transaminase	168846	1185
CJ017_RS00740		amidohydrolase	170379	978
CJ017_RS00745		TetR/AcrR family transcriptional regulator	171539	615
CJ017_RS00750	brnQ	branched-chain amino acid transport system II carrier protein	172262	1356
CJ017_RS00755		isochorismatase family protein	173915	558
CJ017_RS00760		alpha-keto acid decarboxylase family protein	174541	1641
CJ017_RS00765		PTS transporter subunit EIIC	176461	2046
CJ017_RS00770		DUF871 family protein	179072	1065
CJ017_RS00780		PTS transporter subunit EIIC	181034	1455
CJ017_RS00785		MurR/RpiR family transcriptional regulator	182491	876
CJ017_RS13490		hypothetical protein	183710	282
CJ017_RS00795		type I restriction endonuclease subunit R	184207	2790
CJ017_RS00800		ABC transporter ATP-binding protein	187225	1590
CJ017_RS00810		ABC transporter permease	190255	1164
CJ017_RS00815		peptide ABC transporter substrate-binding protein	191435	1776
CJ017_RS00820	ggt	gamma-glutamyltransferase	193247	2007
CJ017_RS00825		tandem-type lipoprotein	195571	774
CJ017_RS00830		FMN-dependent NADH-azoreductase	196533	627
CJ017_RS00835		M23 family metallopeptidase	197365	579
CJ017_RS00840	ugpC	sn-glycerol-3-phosphate ABC transporter ATP-binding protein UgpC	198315	1098
CJ017_RS00845		extracellular solute-binding protein	199425	1272
CJ017_RS00850		sugar ABC transporter permease	200699	1269
CJ017_RS00855		sugar ABC transporter permease	201969	840
CJ017_RS00860		Gfo/Idh/MocA family oxidoreductase	202882	1077
CJ017_RS00865		Gfo/Idh/MocA family oxidoreductase	203983	1041
CJ017_RS00870		sugar phosphate isomerase/epimerase	205078	969
CJ017_RS00875		isoprenylcysteine carboxyl methyltransferase family protein	206357	495
CJ017_RS00880	uhpT	hexose-6-phosphate:phosphate antiporter	207085	1380
CJ017_RS00890		sensor histidine kinase	209482	1557
CJ017_RS00895		extracellular solute-binding protein	211035	969
CJ017_RS00900	pflB	formate C-acetyltransferase	212593	2250
CJ017_RS00905	pflA	pyruvate formate lyase-activating protein	214865	756
CJ017_RS00910		glycerophosphoryl diester phosphodiesterase membrane domain-containing protein	215934	1764
CJ017_RS00915		complement inhibitor SCIN family protein	217810	345
CJ017_RS00920	coa	staphylocoagulase	218344	1803
CJ017_RS00925		thiolase family protein	220791	1185
CJ017_RS00930		3-hydroxyacyl-CoA dehydrogenase/enoyl-CoA hydratase family protein	222005	2262
CJ017_RS00935		acyl-CoA dehydrogenase family protein	224454	1212
CJ017_RS00940		acyl--CoA ligase	225768	1509
CJ017_RS00945		acyl CoA:acetate/3-ketoacid CoA transferase	227302	1578
CJ017_RS00950		type 1 glutamine amidotransferase	229237	675
CJ017_RS00955		PrsW family intramembrane metalloprotease	230122	1185
CJ017_RS00960		ABC transporter substrate-binding protein	231795	1479
CJ017_RS00965		DUF488 domain-containing protein	233471	357
CJ017_RS00970		hypothetical protein	233939	174
CJ017_RS00975		nitric oxide dioxygenase	234138	1146
CJ017_RS00980		L-lactate dehydrogenase	235845	954
CJ017_RS00985		PTS transporter subunit EIIC	237123	1530
CJ017_RS00990		nucleoside hydrolase	239023	936
CJ017_RS00995		hypothetical protein	240073	90
CJ017_RS01005		PTS sugar transporter subunit IIA	242383	468
CJ017_RS01010		PTS sugar transporter subunit IIB	242873	279
CJ017_RS01015		PTS galactitol transporter subunit IIC	243269	1260
CJ017_RS01020		zinc-binding dehydrogenase	244546	1044
CJ017_RS01025		hypothetical protein	245603	147
CJ017_RS01030		galactitol-1-phosphate 5-dehydrogenase	245773	1044
CJ017_RS01040		alcohol dehydrogenase catalytic domain-containing protein	248029	1026
CJ017_RS01045		CDP-glycerol glycerophosphotransferase family protein	249076	1695
CJ017_RS01050		CDP-glycerol glycerophosphotransferase family protein	251200	1170
CJ017_RS01060		zinc-binding dehydrogenase	253356	1026
CJ017_RS01065		CDP-glycerol glycerophosphotransferase family protein	254403	1689
CJ017_RS01070	tarS	poly(ribitol-phosphate) beta-N-acetylglucosaminyltransferase	256124	1725
CJ017_RS01075		sensor histidine kinase	258194	1755
CJ017_RS01080		response regulator transcription factor LytR	259951	741
CJ017_RS01090	lrgB	antiholin-like protein LrgB	261240	702
CJ017_RS01095		GntR family transcriptional regulator	262052	705
CJ017_RS01105		PTS glucose transporter subunit IIA	262899	792
CJ017_RS01110		6-phospho-beta-glucosidase	263703	1458
CJ017_RS01115		amino acid permease	265275	1365
CJ017_RS01120	rbsK	ribokinase	267049	918
CJ017_RS01125	rbsD	D-ribose pyranase	267994	405
CJ017_RS01130	rbsU	ribose transporter RbsU	268413	882
CJ017_RS01135		LacI family DNA-binding transcriptional regulator	269522	999
CJ017_RS01140		hypothetical protein	270880	393
CJ017_RS01145		MFS transporter	271400	1377
CJ017_RS01150		linear amide C-N hydrolase	273011	993
CJ017_RS01155		peptidoglycan DD-metalloendopeptidase family protein	274307	963
CJ017_RS01160		ABC transporter ATP-binding protein	275325	660
CJ017_RS01165		ABC transporter permease	275998	921
CJ017_RS01170		ABC transporter permease	276915	1167
CJ017_RS01175		hypothetical protein	278149	1524
CJ017_RS01180		DUF5079 family protein	279944	654
CJ017_RS01190		CHAP domain-containing protein	281361	894
CJ017_RS01195	esxA	WXG100 family type VII secretion effector EsxA	282502	294
CJ017_RS01200	esaA	type VII secretion protein EsaA	282879	3030
CJ017_RS01205	essA	type VII secretion protein EssA	285908	459
CJ017_RS01215	essB	type VII secretion protein EssB	286593	1335
CJ017_RS01220	essC	type VII secretion protein EssC	287949	4449
CJ017_RS01225		YwqI/YxiC family protein	292400	267
CJ017_RS01230		DUF5082 family protein	292689	396
CJ017_RS01235		transposase	293106	1683
CJ017_RS01240		DUF5079 family protein	294804	645
CJ017_RS01250		DUF5085 family protein	295896	459
CJ017_RS01255		DUF5080 family protein	296378	588
CJ017_RS01260		hypothetical protein	297143	219
CJ017_RS01265		TIGR01741 family protein	297451	501
CJ017_RS01270		TIGR01741 family protein	297962	492
CJ017_RS01275		DUF5079 family protein	298668	684
CJ017_RS01285		TIGR01741 family protein	299925	501
CJ017_RS01290		TIGR01741 family protein	300436	501
CJ017_RS01295		antitoxin YezG family protein	300946	492
CJ017_RS01300		DUF5083 family protein	301724	474
CJ017_RS01305		DUF4467 domain-containing protein	302212	375
CJ017_RS01310		DUF4064 domain-containing protein	302604	390
CJ017_RS01315		DUF5084 family protein	302995	393
CJ017_RS01320		TIGR01741 family protein	303814	501
CJ017_RS01325		TIGR01741 family protein	304325	501
CJ017_RS01330		antitoxin YezG family protein	304836	489
CJ017_RS01335		DUF4467 domain-containing protein	305943	375
CJ017_RS01340		DUF4064 domain-containing protein	306471	399
CJ017_RS01345		formate/nitrite transporter family protein	307117	825
CJ017_RS01350	brnQ	branched-chain amino acid transport system II carrier protein	308177	1308
CJ017_RS01360		5'-nucleotidase, lipoprotein e(P4) family	310069	891
CJ017_RS01370		FtsX-like permease family protein	311209	1050
CJ017_RS01375		ABC transporter ATP-binding protein	312271	678
CJ017_RS01385		PTS sugar transporter subunit IIC	313154	1032
CJ017_RS01390		winged helix-turn-helix transcriptional regulator	314537	1119
CJ017_RS01400		NupC/NupG family nucleoside CNT transporter	316564	1221
CJ017_RS01405		sodium:solute symporter	317931	1533
CJ017_RS01410		N-acetylneuraminate lyase	319503	882
CJ017_RS01415		ROK family protein	320542	861
CJ017_RS01420		MurR/RpiR family transcriptional regulator	321745	801
CJ017_RS01425		N-acetylmannosamine-6-phosphate 2-epimerase	322685	672
CJ017_RS01430		YjiH family protein	323476	1314
CJ017_RS01435		YSIRK-type signal peptide-containing protein	325201	2076
CJ017_RS01440		alpha/beta hydrolase	327521	828
CJ017_RS01445		NADH-dependent flavin oxidoreductase	328422	1200
CJ017_RS01450		LLM class flavin-dependent oxidoreductase	329921	1002
CJ017_RS01455		glycine cleavage system protein H	330957	333
CJ017_RS01465		NAD-dependent deacetylase	332080	894
CJ017_RS01470		lipoate--protein ligase	332986	1023
CJ017_RS01475		aldehyde reductase	334324	1026
CJ017_RS01480		PTS ascorbate transporter subunit IIC	335434	1347
CJ017_RS01485		PTS sugar transporter subunit IIB	336795	285
CJ017_RS01490		PTS sugar transporter subunit IIA	337081	444
CJ017_RS01495		BglG family transcription antiterminator	337529	1956
CJ017_RS01505		MarR family transcriptional regulator	339695	420
CJ017_RS01510	mepA	multidrug efflux MATE transporter MepA	340221	1356
CJ017_RS01515		MepB family protein	341679	441
CJ017_RS01520	glpT	glycerol-3-phosphate transporter	342232	1359
CJ017_RS01525		VOC family protein	343903	927
CJ017_RS01530		LLM class flavin-dependent oxidoreductase	344843	1062
CJ017_RS01535		NAD(P)H-dependent oxidoreductase	345918	567
CJ017_RS01540		YeiH family putative sulfate export transporter	346543	996
CJ017_RS01550		GNAT family N-acetyltransferase	347820	546
CJ017_RS01555		lipoprotein	348631	855
CJ017_RS01565		FTR1 family iron permease	350692	1713
CJ017_RS01570	tatC	twin-arginine translocase subunit TatC	352497	702
CJ017_RS01575		twin-arginine translocase TatA/TatE family subunit	353218	228
CJ017_RS01580		DUF1398 family protein	353545	390
CJ017_RS01585		helix-turn-helix transcriptional regulator	354207	204
CJ017_RS01590		DUF3169 family protein	354407	714
CJ017_RS01595		ABC transporter ATP-binding protein	355145	843
CJ017_RS01600		ABC-2 transporter permease	355987	630
CJ017_RS01605		low temperature requirement protein A	357014	1134
CJ017_RS01610		acetyl-CoA C-acetyltransferase	358674	1179
CJ017_RS01615		cyclase family protein	359946	753
CJ017_RS01620	metE	5-methyltetrahydropteroyltriglutamate-- homocysteine S-methyltransferase	360741	2229
CJ017_RS01625		bifunctional homocysteine S-methyltransferase/methylenetetrahydrofolate reductase	362966	1842
CJ017_RS01635		aminotransferase class I/II-fold pyridoxal phosphate-dependent enzyme	365933	1104
CJ017_RS01645		ParB/RepB/Spo0J family partition protein	367700	846
CJ017_RS01650		mechanosensitive ion channel family protein	368691	882
CJ017_RS01655		DUF951 domain-containing protein	369602	204
CJ017_RS01660	ychF	redox-regulated ATPase YchF	369817	1098
CJ017_RS01665		hypothetical protein	371000	192
CJ017_RS01675		30S ribosomal protein S6	371435	297
CJ017_RS01680	ssb	single-stranded DNA-binding protein	371752	504
CJ017_RS01685	rpsR	30S ribosomal protein S18	372307	243
CJ017_RS01690		Abi family protein	372785	1008
CJ017_RS01700		toxin	374454	612
CJ017_RS01705		YxeA family protein	375437	372
CJ017_RS01710		PepSY domain-containing protein	375985	573
CJ017_RS01715		helix-turn-helix transcriptional regulator	376693	264
CJ017_RS01720		GlsB/YeaQ/YmgE family stress response membrane protein	377255	252
CJ017_RS01730		histidine phosphatase family protein	377938	582
CJ017_RS01735		hypothetical protein	378585	384
CJ017_RS01740		NDxxF motif lipoprotein	379236	627
CJ017_RS13560		hypothetical protein	379935	1620
CJ017_RS01750	ahpF	alkyl hydroperoxide reductase subunit F	381669	1524
CJ017_RS01755	ahpC	peroxiredoxin	383208	570
CJ017_RS01760	nfsA	oxygen-insensitive NADPH nitroreductase	384268	756
CJ017_RS01765		L-cystine transporter	385103	1389
CJ017_RS01770		hypothetical protein	387343	936
CJ017_RS01775		hypothetical protein	388396	663
CJ017_RS01780		general stress protein	389202	408
CJ017_RS01785	xpt	xanthine phosphoribosyltransferase	390125	579
CJ017_RS01790		purine permease	390703	1269
CJ017_RS01795	guaB	IMP dehydrogenase	392009	1467
CJ017_RS01800	guaA	glutamine-hydrolyzing GMP synthase	393500	1542
CJ017_RS01810		hypothetical protein	395825	393
CJ017_RS01815		hypothetical protein	396239	480
CJ017_RS01820		hypothetical protein	396843	258
CJ017_RS01825		hypothetical protein	397645	333
CJ017_RS01835		hypothetical protein	398579	186
CJ017_RS13565		hypothetical protein	398831	333
CJ017_RS01850		DUF1304 domain-containing protein	399845	360
CJ017_RS01855		SDR family oxidoreductase	400223	846
CJ017_RS01865		superantigen-like protein	401540	681
CJ017_RS01870		superantigen-like protein SSL2	402520	696
CJ017_RS01875		superantigen-like protein	403504	867
CJ017_RS01880		superantigen-like protein	404719	897
CJ017_RS01885		superantigen-like protein SSL5	405973	705
CJ017_RS01890		superantigen-like protein SSL7	407143	696
CJ017_RS01895		superantigen-like protein SSL10	408178	684
CJ017_RS01905		restriction endonuclease subunit S	410668	1227
CJ017_RS01910		superantigen-like protein SSL11	412242	696
CJ017_RS01915		FKLRK protein	412957	1503
CJ017_RS01920	spn	myeloperoxidase inhibitor SPIN	414566	309
CJ017_RS01925		tandem-type lipoprotein	415241	783
CJ017_RS01930		tandem-type lipoprotein	416071	795
CJ017_RS01935		tandem-type lipoprotein	416914	795
CJ017_RS01940		tandem-type lipoprotein	417748	801
CJ017_RS01945		tandem-type lipoprotein	418567	780
CJ017_RS01950		tandem-type lipoprotein	419398	792
CJ017_RS01955		tandem-type lipoprotein	420258	762
CJ017_RS01960		tandem-type lipoprotein	421052	810
CJ017_RS01965		tandem-type lipoprotein	421864	786
CJ017_RS01970		tandem-type lipoprotein	422831	810
CJ017_RS01975		membrane protein	423643	1326
CJ017_RS01980		hypothetical protein	424965	324
CJ017_RS01985		hypothetical protein	425307	300
CJ017_RS01990		hypothetical protein	425896	261
CJ017_RS01995		GTP-binding protein	426288	1203
CJ017_RS02000		phenol-soluble modulin PSM-alpha-4	427897	63
CJ017_RS02005		phenol-soluble modulin PSM-alpha-3	428023	69
CJ017_RS02010		phenol-soluble modulin PSM-alpha-2	428143	66
CJ017_RS02015		phenol-soluble modulin PSM-alpha-1	428240	66
CJ017_RS02020		NADH dehydrogenase subunit 5	428824	1485
CJ017_RS02025		YbcC family protein	430321	2712
CJ017_RS02030		DUF2294 domain-containing protein	433187	363
CJ017_RS02035		hypothetical protein	433812	243
CJ017_RS02040		GNAT family N-acetyltransferase	434230	687
CJ017_RS02045		phosphatase PAP2 family protein	435067	675
CJ017_RS02050		alpha/beta fold hydrolase	435777	735
CJ017_RS02055		sodium-dependent transporter	436769	1338
CJ017_RS02065		bifunctional cystathionine gamma-lyase/homocysteine desulfhydrase	439223	1143
CJ017_RS02075		methionine ABC transporter ATP-binding protein	440692	1026
CJ017_RS02080		ABC transporter permease	441721	660
CJ017_RS02085	gmpC	dipeptide ABC transporter glycylmethionine-binding lipoprotein	442421	843
CJ017_RS02090	aaa	autolysin/adhesin Aaa	443596	1008
CJ017_RS02095		hypothetical protein	444738	270
CJ017_RS02105		GNAT family N-acetyltransferase	445537	486
CJ017_RS02110		YibE/F family protein	446205	783
CJ017_RS02115		YibE/F family protein	446984	1119
CJ017_RS02120		LysR family transcriptional regulator	448203	885
CJ017_RS02125	gltB	glutamate synthase large subunit	449268	4500
CJ017_RS02130		glutamate synthase subunit beta	453785	1464
CJ017_RS02140	treP	PTS system trehalose-specific EIIBC component	456088	1428
CJ017_RS02145	treC	alpha,alpha-phosphotrehalase	457579	1641
CJ017_RS02150	treR	trehalose operon repressor	459244	729
CJ017_RS02160		N-acetyltransferase	460627	525
CJ017_RS02165	dnaX	DNA polymerase III subunit gamma/tau	461220	1698
CJ017_RS02170		YbaB/EbfC family nucleoid-associated protein	463008	318
CJ017_RS02175	recR	recombination protein RecR	463332	597
CJ017_RS02195		aminotransferase class V-fold PLP-dependent enzyme	470588	1338
CJ017_RS02200		dTMP kinase	471927	618
CJ017_RS02205		cyclic-di-AMP receptor	472572	330
CJ017_RS02210		hypothetical protein	473118	927
CJ017_RS02215		stage 0 sporulation family protein	474045	804
CJ017_RS02220	yabA	DNA replication initiation control protein YabA	474865	348
CJ017_RS02225		tRNA1(Val) (adenine(37)-N6)-methyltransferase	475496	726
CJ017_RS02235	rsmI	16S rRNA (cytidine(1402)-2'-O)-methyltransferase	476464	840
CJ017_RS02245	metG	methionine--tRNA ligase	477587	1974
CJ017_RS02250		TatD family hydrolase	479589	774
CJ017_RS02260	rsmA	16S rRNA (adenine(1518)-N(6)/adenine(1519)-N(6))- dimethyltransferase RsmA	481059	912
CJ017_RS02265		Veg family protein	482070	264
CJ017_RS02270		4-(cytidine 5'-diphospho)-2-C-methyl-D-erythritol kinase	482642	849
CJ017_RS02275	purR	pur operon repressor	483504	825
CJ017_RS02280		RidA family protein	484347	381
CJ017_RS02285	spoVG	septation regulator SpoVG	484799	303
CJ017_RS02290	glmU	bifunctional UDP-N-acetylglucosamine diphosphorylase/glucosamine-1-phosphate N-acetyltransferase GlmU	485630	1353
CJ017_RS02295		ribose-phosphate diphosphokinase	487133	966
CJ017_RS02305		50S ribosomal protein L25/general stress protein Ctc	488248	654
CJ017_RS02310		aminoacyl-tRNA hydrolase	489211	573
CJ017_RS02315	mfd	transcription-repair coupling factor	489783	3507
CJ017_RS02325		nucleotide pyrophosphohydrolase	494805	1194
CJ017_RS02330		RNA-binding S4 domain-containing protein	495995	264
CJ017_RS02335		septum formation initiator family protein	496276	393
CJ017_RS02340		RNA-binding protein S1	496773	402
CJ017_RS02345	tilS	tRNA lysidine(34) synthetase TilS	497353	1296
CJ017_RS02350	hpt	hypoxanthine phosphoribosyltransferase	498653	540
CJ017_RS02355	ftsH	ATP-dependent zinc metalloprotease FtsH	499451	2094
CJ017_RS02360	hslO	Hsp33 family molecular chaperone HslO	501786	882
CJ017_RS02365	cysK	cysteine synthase A	502846	933
CJ017_RS02370	folP	dihydropteroate synthase	504024	804
CJ017_RS02380	folK	2-amino-4-hydroxy-6- hydroxymethyldihydropteridine diphosphokinase	505167	480
CJ017_RS02385	lysS	lysine--tRNA ligase	506158	1488
CJ017_RS02455		PLP-dependent aminotransferase family protein	514943	1380
CJ017_RS02460	pdxS	pyridoxal 5'-phosphate synthase lyase subunit PdxS	516426	888
CJ017_RS02465	pdxT	pyridoxal 5'-phosphate synthase glutaminase subunit PdxT	517317	561
CJ017_RS02470		NupC/NupG family nucleoside CNT transporter	518071	1215
CJ017_RS02475		CtsR family transcriptional regulator	519444	462
CJ017_RS02485		protein arginine kinase	520480	1008
CJ017_RS02490		ATP-dependent Clp protease ATP-binding subunit	521502	2457
CJ017_RS02495	radA	DNA repair protein RadA	524435	1365
CJ017_RS02500		PIN/TRAM domain-containing protein	525824	1074
CJ017_RS02505		glutamate--tRNA ligase	527387	1455
CJ017_RS02520		cysteine--tRNA ligase	529889	1401
CJ017_RS02530	rlmB	23S rRNA (guanosine(2251)-2'-O)-methyltransferase RlmB	531694	747
CJ017_RS02535		NYN domain-containing protein	532440	525
CJ017_RS02540		RNA polymerase sigma factor	533045	570
CJ017_RS02545	rpmG	50S ribosomal protein L33	533730	144
CJ017_RS02550	secE	preprotein translocase subunit SecE	533929	183
CJ017_RS02555	nusG	transcription termination/antitermination protein NusG	534124	549
CJ017_RS02560	rplK	50S ribosomal protein L11	534853	423
CJ017_RS02565	rplA	50S ribosomal protein L1	535483	693
CJ017_RS02575		50S ribosomal protein L10	536447	501
CJ017_RS02580	rplL	50S ribosomal protein L7/L12	536991	369
CJ017_RS02585		class I SAM-dependent methyltransferase	537547	609
CJ017_RS02590	rpoB	DNA-directed RNA polymerase subunit beta	538370	3552
CJ017_RS02595	rpoC	DNA-directed RNA polymerase subunit beta'	542087	3597
CJ017_RS02600		ribosomal L7Ae/L30e/S12e/Gadd45 family protein	545820	255
CJ017_RS02605	rpsL	30S ribosomal protein S12	546173	414
CJ017_RS02610	rpsG	30S ribosomal protein S7	546652	471
CJ017_RS02615	fusA	elongation factor G	547245	2082
CJ017_RS02620	tuf	elongation factor Tu	549545	1185
CJ017_RS02625		amidohydrolase	550960	1173
CJ017_RS02630		glycine C-acetyltransferase	552303	1188
CJ017_RS02635	hchA	protein deglycase HchA	553757	879
CJ017_RS02640		ribulokinase	554793	1635
CJ017_RS02645		NAD-dependent epimerase/dehydratase family protein	556660	966
CJ017_RS02650		branched-chain amino acid aminotransferase	557960	1077
CJ017_RS02655		HAD family hydrolase	559287	684
CJ017_RS02660		deoxynucleoside kinase	560087	663
CJ017_RS02670		tRNA adenosine(34) deaminase TadA	561426	471
CJ017_RS02675		Cof-type HAD-IIB family hydrolase	562044	870
CJ017_RS02680		NAD(P)H-dependent oxidoreductase	562933	567
CJ017_RS02700		glycosyltransferase	575719	1467
CJ017_RS02705		glycosyltransferase	577301	1491
CJ017_RS02710		GTP cyclohydrolase I FolE2	579324	879
CJ017_RS02715	bshB2	bacillithiol biosynthesis deacetylase BshB2	580215	666
CJ017_RS02720		YojF family protein	580894	363
CJ017_RS02725	nagB	glucosamine-6-phosphate deaminase	581534	759
CJ017_RS02730	hxlA	3-hexulose-6-phosphate synthase	582369	633
CJ017_RS02735	hxlB	6-phospho-3-hexuloisomerase	583003	549
CJ017_RS02740		HAD family hydrolase	583664	648
CJ017_RS02745		MFS transporter	584812	1401
CJ017_RS02755		AMP-binding protein	586750	1377
CJ017_RS02760		thiolase family protein	588127	1140
CJ017_RS02770		hypothetical protein	589608	270
CJ017_RS02775	vraX	C1q-binding complement inhibitor VraX	590080	168
CJ017_RS02780	thiD	bifunctional hydroxymethylpyrimidine kinase/phosphomethylpyrimidine kinase	590746	831
CJ017_RS02785		uracil-DNA glycosylase	591739	657
CJ017_RS02790		DUF5327 family protein	592396	375
CJ017_RS02795		DUF423 domain-containing protein	592879	369
CJ017_RS02800		APC family permease	593368	1485
CJ017_RS02805		threonine/serine exporter family protein	594993	453
CJ017_RS02810		threonine/serine exporter ThrE family protein	595459	765
CJ017_RS02820		heme-dependent peroxidase	596768	753
CJ017_RS02825	pta	phosphate acetyltransferase	597687	987
CJ017_RS02830		lipoate--protein ligase family protein	598676	837
CJ017_RS02835	mvk	mevalonate kinase	600092	921
CJ017_RS02840	mvaD	diphosphomevalonate decarboxylase	601017	984
CJ017_RS02845		phosphomevalonate kinase	602013	1077
CJ017_RS02850		DUF1450 domain-containing protein	603266	342
CJ017_RS02855		FAD-containing oxidoreductase	603661	1323
CJ017_RS02865		hypothetical protein	605468	102
CJ017_RS02870		transposase	606034	1398
CJ017_RS02875		DUF443 domain-containing protein	607435	639
CJ017_RS02880		DUF443 domain-containing protein	608447	624
CJ017_RS02890		DUF443 family protein	609567	621
CJ017_RS02895		DUF443 family protein	610262	627
CJ017_RS02905		DUF443 family protein	611742	618
CJ017_RS02910		DUF443 domain-containing protein	612434	633
CJ017_RS02915		hypothetical protein	613120	117
CJ017_RS02920		DUF443 family protein	613259	624
CJ017_RS02925		aldo/keto reductase	614153	939
CJ017_RS02930		flavodoxin family protein	615303	537
CJ017_RS02935		GNAT family N-acetyltransferase	616008	477
CJ017_RS02940		HD domain-containing protein	616524	1296
CJ017_RS02945		YwhD family protein	617847	522
CJ017_RS02950	adhP	alcohol dehydrogenase AdhP	618868	1011
CJ017_RS02960		DUF1934 domain-containing protein	620152	417
CJ017_RS02965		arginine--tRNA ligase	620565	1662
CJ017_RS02970		endonuclease III domain-containing protein	622705	636
CJ017_RS02975		ABC transporter substrate-binding protein	623667	885
CJ017_RS02980		iron ABC transporter permease	624698	951
CJ017_RS02990		alpha/beta hydrolase	626406	801
CJ017_RS02995		hypothetical protein	627342	507
CJ017_RS03000		hypothetical protein	628013	717
CJ017_RS03005		alpha/beta hydrolase	628897	789
CJ017_RS03010	sarA	global transcriptional regulator SarA	629972	375
CJ017_RS03015		DMT family transporter	631289	930
CJ017_RS03020		DUF2922 domain-containing protein	632400	225
CJ017_RS03025		hypothetical protein	632641	204
CJ017_RS03030		tyrosine-type recombinase/integrase	632997	561
CJ017_RS03040	mnhB2	Na+/H+ antiporter Mnh2 subunit B	635961	426
CJ017_RS03050	mnhD2	Na+/H+ antiporter Mnh2 subunit D	636717	1497
CJ017_RS03055	mnhE2	Na+/H+ antiporter Mnh2 subunit E	638214	483
CJ017_RS03065	mnhG2	Na+/H+ antiporter Mnh2 subunit G	638970	441
CJ017_RS03070		sodium:proton antiporter	639742	2043
CJ017_RS03075		MFS transporter	641878	1155
CJ017_RS03080		HAD family hydrolase	643036	642
CJ017_RS03085		YqcI/YcgG family protein	643710	1011
CJ017_RS03090		metal ABC transporter substrate-binding protein	645613	930
CJ017_RS03095		metal ABC transporter permease	646539	837
CJ017_RS03105		metal-dependent transcriptional regulator	648234	645
CJ017_RS03110		M50 family metallopeptidase	648953	753
CJ017_RS03115		WecB/TagA/CpsF family glycosyltransferase	649942	765
CJ017_RS03120	tagH	teichoic acids export ABC transporter ATP-binding subunit TagH	650770	795
CJ017_RS03125	tagG	teichoic acids export ABC transporter permease subunit TagG	651911	813
CJ017_RS03130		CDP-glycerol glycerophosphotransferase family protein	652822	1101
CJ017_RS03135		glycosyltransferase	653919	1068
CJ017_RS03140	tagD	glycerol-3-phosphate cytidylyltransferase	655043	399
CJ017_RS03145	pbp4	penicillin-binding protein PBP4	655525	1296
CJ017_RS03150		ABC transporter ATP-binding protein	657708	1728
CJ017_RS03155		nucleoside permease	659803	1230
CJ017_RS03160		hypothetical protein	661308	93
CJ017_RS03165		YitT family protein	661576	834
CJ017_RS03170		ABC transporter ATP-binding protein	662680	798
CJ017_RS03175		iron ABC transporter permease	663509	1005
CJ017_RS03180		iron ABC transporter permease	664510	1017
CJ017_RS03185	dhaK	dihydroxyacetone kinase subunit DhaK	665745	966
CJ017_RS03190	dhaL	dihydroxyacetone kinase subunit L	666755	585
CJ017_RS03200		hypothetical protein	667811	498
CJ017_RS03205		membrane protein	668823	1068
CJ017_RS03210		alpha/beta hydrolase	670043	1044
CJ017_RS03215		hypothetical protein	671405	429
CJ017_RS03220		GNAT family N-acetyltransferase	672039	507
CJ017_RS03225	graX	auxiliary protein GraX/ApsX	672658	924
CJ017_RS03235	graS	histidine kinase GraS/ApsS	674264	1041
CJ017_RS03245		ABC transporter permease	676199	1890
CJ017_RS03250		DUF47 domain-containing protein	678746	618
CJ017_RS03255		inorganic phosphate transporter	679379	1008
CJ017_RS03260		LysM peptidoglycan-binding domain-containing protein	681015	798
CJ017_RS03265		Bax inhibitor-1 family protein	682169	654
CJ017_RS03270		helix-turn-helix transcriptional regulator	683524	2151
CJ017_RS03275	sarX	HTH-type transcriptional regulator SarX	685820	360
CJ017_RS03280		YebC/PmpR family DNA-binding transcriptional regulator	686370	717
CJ017_RS03285		cupin domain-containing protein	687086	480
CJ017_RS03295		DUF402 domain-containing protein	688281	651
CJ017_RS03300		LysR family transcriptional regulator	689042	867
CJ017_RS03305		sugar efflux transporter	690110	1203
CJ017_RS03310		DUF456 domain-containing protein	691327	489
CJ017_RS03315		DUF1129 family protein	691914	690
CJ017_RS03320		GNAT family N-acetyltransferase	692731	444
CJ017_RS03325		hypothetical protein	693241	381
CJ017_RS03330		hypothetical protein	693761	300
CJ017_RS03335		GNAT family N-acetyltransferase	694142	543
CJ017_RS03340		TIGR00730 family Rossman fold protein	694926	567
CJ017_RS03345		YaiI/YqxD family protein	695493	459
CJ017_RS03350		hypothetical protein	695954	684
CJ017_RS03355		undecaprenyl-diphosphate phosphatase	696802	876
CJ017_RS03360		ABC transporter ATP-binding protein/permease	697896	1632
CJ017_RS03365		amino acid ABC transporter ATP-binding/permease protein	699524	1677
CJ017_RS03370	mgrA	HTH-type transcriptional regulator MgrA	701329	444
CJ017_RS03375		GTP-binding protein	701999	939
CJ017_RS03380		aldo/keto reductase family oxidoreductase	703037	909
CJ017_RS03385		hypothetical protein	703978	288
CJ017_RS03390		DASS family sodium-coupled anion symporter	704550	1560
CJ017_RS03395		deoxyribodipyrimidine photo-lyase	706197	1374
CJ017_RS03405		hypothetical protein	707958	285
CJ017_RS03410		DUF1361 domain-containing protein	708239	618
CJ017_RS03415		DNA-binding protein	709049	423
CJ017_RS03420	norA	multidrug efflux MFS transporter NorA	709681	1161
CJ017_RS03425		hypothetical protein	711140	444
CJ017_RS03430	ybaK	Cys-tRNA(Pro) deacylase	711729	483
CJ017_RS03435		DeoR/GlpR transcriptional regulator	712448	765
CJ017_RS03440	pfkB	1-phosphofructokinase	713209	921
CJ017_RS03445		PTS sugar transporter subunit IIA	714135	1956
CJ017_RS03450	nagA	N-acetylglucosamine-6-phosphate deacetylase	716440	1182
CJ017_RS03455		HlyC/CorC family transporter	717841	1350
CJ017_RS03460		aldo/keto reductase	719416	840
CJ017_RS03465		glycosyltransferase family 2 protein	720386	990
CJ017_RS03470	saeS	two-component system sensor histidine kinase SaeS	721442	1056
CJ017_RS03475	saeR	response regulator transcription factor SaeR	722497	687
CJ017_RS03485		DM13 domain-containing protein	723982	441
CJ017_RS03490		hypothetical protein	724678	585
CJ017_RS03495	queE	7-carboxy-7-deazaguanine synthase QueE	725361	714
CJ017_RS03500	queD	6-carboxytetrahydropterin synthase QueD	726078	420
CJ017_RS03505	queC	7-cyano-7-deazaguanine synthase QueC	726499	669
CJ017_RS03515		anthranilate synthase component I family protein	728099	1152
CJ017_RS03520		aminotransferase class IV	729250	609
CJ017_RS03525		hypothetical protein	729923	207
CJ017_RS03530		allophanate hydrolase subunit 1	730229	693
CJ017_RS03535		biotin-dependent carboxyltransferase family protein	730923	1005
CJ017_RS03540	ltaS	polyglycerol-phosphate lipoteichoic acid synthase LtaS	732403	1941
CJ017_RS03545		ABC-F family ATP-binding cassette domain-containing protein	734590	1884
CJ017_RS03550	recQ	DNA helicase RecQ	736484	1782
CJ017_RS03560		ABC transporter permease/substrate-binding protein	739457	1515
CJ017_RS03565	hisC	histidinol-phosphate transaminase	741212	1059
CJ017_RS03570		5'-3'-deoxyribonucleotidase	742615	543
CJ017_RS03575		diacylglycerol kinase family lipid kinase	743539	915
CJ017_RS03580		peptide MFS transporter	745043	1506
CJ017_RS03585	queF	NADPH-dependent 7-cyano-7-deazaguanine reductase QueF	746887	501
CJ017_RS03590		DMT family transporter	747407	870
CJ017_RS03605	nrdE	class 1b ribonucleoside-diphosphate reductase subunit alpha	749444	2106
CJ017_RS03610	nrdF	class 1b ribonucleoside-diphosphate reductase subunit beta	751666	972
CJ017_RS03615		ABC transporter permease	752973	972
CJ017_RS03625		ATP-binding cassette domain-containing protein	754884	762
CJ017_RS03630		siderophore ABC transporter substrate-binding protein	755758	1029
CJ017_RS03635		hypothetical protein	756922	315
CJ017_RS03640		UDP-N-acetylmuramate dehydrogenase	757254	924
CJ017_RS03645		GrpB family protein	758304	519
CJ017_RS03650		EMYY motif lipoprotein	758942	879
CJ017_RS03655	ytxJ	bacillithiol system redox-active protein YtxJ	759974	321
CJ017_RS03660		glycerate kinase	760712	1125
CJ017_RS03665	pepT	peptidase T	762076	1230
CJ017_RS03670		threonine/serine exporter family protein	763319	495
CJ017_RS03675		threonine/serine exporter ThrE family protein	763831	762
CJ017_RS03680		GGDEF domain-containing protein	764789	1071
CJ017_RS03685		undecaprenyl/decaprenyl-phosphate alpha-N-acetylglucosaminyl 1-phosphate transferase	766177	1056
CJ017_RS03690		YigZ family protein	767345	642
CJ017_RS03695	fakB1	fatty acid kinase binding subunit FakB1	768130	867
CJ017_RS03700		DEAD/DEAH box helicase family protein	769321	1122
CJ017_RS03710	raiA	ribosome-associated translation inhibitor RaiA	771170	573
CJ017_RS03715	secA	preprotein translocase subunit SecA	772156	2532
CJ017_RS03725		CHAP domain-containing protein	776520	828
CJ017_RS03730		HD domain-containing protein	777515	651
CJ017_RS03735		CsbA family protein	778162	237
CJ017_RS03740	uvrB	excinuclease ABC subunit UvrB	778666	1986
CJ017_RS03745	uvrA	excinuclease ABC subunit UvrA	780659	2847
CJ017_RS03750		HPr kinase/phosphorylase	783880	933
CJ017_RS03755		prolipoprotein diacylglyceryl transferase	784818	840
CJ017_RS03760		acyltransferase	785665	480
CJ017_RS03765		tetratricopeptide repeat protein	786159	1440
CJ017_RS03770	trxB	thioredoxin-disulfide reductase	787665	936
CJ017_RS03775	rapZ	RNase adapter RapZ	788947	912
CJ017_RS03780		YvcK family protein	789855	996
CJ017_RS03785	whiA	DNA-binding protein WhiA	790962	945
CJ017_RS03795	clpP	ATP-dependent Clp endopeptidase proteolytic subunit ClpP	792471	588
CJ017_RS03805		TIGR01777 family oxidoreductase	795079	903
CJ017_RS03810		DUF4887 domain-containing protein	796697	636
CJ017_RS03815		sugar-binding transcriptional regulator	797782	1014
CJ017_RS03820	gap	type I glyceraldehyde-3-phosphate dehydrogenase	798848	1011
CJ017_RS03825		phosphoglycerate kinase	799997	1191
CJ017_RS03830		triose-phosphate isomerase	801311	762
CJ017_RS03835		2,3-bisphosphoglycerate-independent phosphoglycerate mutase	802075	1518
CJ017_RS03840	eno	phosphopyruvate hydratase	803722	1305
CJ017_RS03845		hypothetical protein	805373	459
CJ017_RS03850	secG	preprotein translocase subunit SecG	805898	234
CJ017_RS03855		alpha/beta hydrolase	806247	741
CJ017_RS03860	rnr	ribonuclease R	807021	2373
CJ017_RS03865	smpB	SsrA-binding protein SmpB	809415	465
CJ017_RS13505		transposase	810943	150
CJ017_RS03880		hypothetical protein	811420	546
CJ017_RS03885		hypothetical protein	812377	357
CJ017_RS03890		DUF5067 domain-containing protein	813423	729
CJ017_RS03895		MarR family transcriptional regulator	814676	435
CJ017_RS03900		N-acyl homoserine lactonase family protein	815111	825
CJ017_RS03905		N-acetyltransferase	816170	525
CJ017_RS03910	clfA	MSCRAMM family adhesin clumping factor ClfA	816972	3114
CJ017_RS03915	vwb	von Willebrand factor binding protein Vwb	820307	1527
CJ017_RS03925		hypothetical protein	823546	483
CJ017_RS03930		thermonuclease family protein	824371	669
CJ017_RS03935		cold-shock protein	825403	201
CJ017_RS03940		hypothetical protein	826216	213
CJ017_RS03945		hypothetical protein	826489	285
CJ017_RS03950		hypothetical protein	826862	570
CJ017_RS03965		hypothetical protein	827966	189
CJ017_RS03970		hypothetical protein	828183	261
CJ017_RS03975		sterile alpha motif-like domain-containing protein	828783	204
CJ017_RS03980		hypothetical protein	828983	237
CJ017_RS03985		histidine phosphatase family protein	829444	582
CJ017_RS03990		LysE family transporter	830092	618
CJ017_RS03995		GNAT family N-acetyltransferase	830873	492
CJ017_RS04000		organic hydroperoxide resistance protein	831771	423
CJ017_RS04005		type I 3-dehydroquinate dehydratase	832342	720
CJ017_RS04010		nitroreductase	833143	540
CJ017_RS04015		thioredoxin family protein	833819	321
CJ017_RS04020		arsenate reductase family protein	834282	357
CJ017_RS04025	gcvH	glycine cleavage system protein GcvH	834796	381
CJ017_RS04030		DUF1963 domain-containing protein	835354	879
CJ017_RS04035		toprim domain-containing protein	836461	387
CJ017_RS04045		methionine ABC transporter ATP-binding protein	837387	1026
CJ017_RS04055		MetQ/NlpA family ABC transporter substrate-binding protein	839118	822
CJ017_RS04060		CsbD family protein	840207	195
CJ017_RS04065		DUF368 domain-containing protein	840644	852
CJ017_RS04070	sufC	Fe-S cluster assembly ATPase SufC	841822	762
CJ017_RS04075	sufD	Fe-S cluster assembly protein SufD	842682	1308
CJ017_RS04080		cysteine desulfurase	844082	1251
CJ017_RS04090	sufB	Fe-S cluster assembly protein SufB	845938	1398
CJ017_RS04095		site-specific integrase	847403	1050
CJ017_RS04105		hypothetical protein	848701	906
CJ017_RS04110		hypothetical protein	849642	186
CJ017_RS04115		helix-turn-helix transcriptional regulator	850023	702
CJ017_RS04120		hypothetical protein	850920	216
CJ017_RS04125		hypothetical protein	851272	183
CJ017_RS04130		helix-turn-helix transcriptional regulator	851897	186
CJ017_RS04135		phage antirepressor KilAC domain-containing protein	852084	750
CJ017_RS04145		hypothetical protein	853020	246
CJ017_RS04150		hypothetical protein	853336	222
CJ017_RS04160		DUF1108 family protein	853803	261
CJ017_RS04165		siphovirus Gp157 family protein	854078	480
CJ017_RS04170		AAA family ATPase	854557	774
CJ017_RS04175		DUF669 domain-containing protein	855360	519
CJ017_RS04180		hypothetical protein	855890	675
CJ017_RS04185		hypothetical protein	856674	660
CJ017_RS04190		conserved phage C-terminal domain-containing protein	857379	771
CJ017_RS04195		ATP-binding protein	858159	774
CJ017_RS04205		DUF3269 family protein	859097	222
CJ017_RS04210		DUF1064 domain-containing protein	859328	405
CJ017_RS04215		DUF3113 family protein	859737	189
CJ017_RS04220		phage protein	859926	360
CJ017_RS04225		phi PVL orf 51-like protein	860289	243
CJ017_RS04230		DUF1024 family protein	860546	252
CJ017_RS04235		hypothetical protein	860961	282
CJ017_RS13515		hypothetical protein	861243	162
CJ017_RS04240		dUTPase	861419	528
CJ017_RS04245		DUF1381 domain-containing protein	861983	207
CJ017_RS04250		transcriptional activator RinB	862186	174
CJ017_RS04255		hypothetical protein	862360	147
CJ017_RS04260		transcriptional regulator	862521	420
CJ017_RS04270		PBSX family phage terminase large subunit	863554	1278
CJ017_RS04275		phage portal protein	864842	1539
CJ017_RS04280		minor capsid protein	866387	996
CJ017_RS04285		hypothetical protein	867455	171
CJ017_RS04290		DUF4355 domain-containing protein	867760	615
CJ017_RS04295		phage major capsid protein	868388	975
CJ017_RS04300		hypothetical protein	869384	288
CJ017_RS04305		phage head-tail connector protein	869680	333
CJ017_RS04310		hypothetical protein	870009	303
CJ017_RS04315		HK97 gp10 family phage protein	870311	348
CJ017_RS04320		hypothetical protein	870670	384
CJ017_RS04325		phage major tail protein, TP901-1 family	871072	582
CJ017_RS04330		tail assembly chaperone	871715	366
CJ017_RS04335		hypothetical protein	872110	345
CJ017_RS04340		hypothetical protein	872471	3465
CJ017_RS04345		phage tail family protein	875948	948
CJ017_RS04350		phage tail protein	876904	1902
CJ017_RS04355		hypothetical protein	878820	1911
CJ017_RS04360		phage baseplate upper protein	880730	1824
CJ017_RS04365		DUF2977 domain-containing protein	882553	378
CJ017_RS04370		XkdX family protein	882934	174
CJ017_RS04375		DUF2951 domain-containing protein	883148	300
CJ017_RS04380		glucosaminidase domain-containing protein	883584	1899
CJ017_RS04390		hypothetical protein	886674	396
CJ017_RS04395		phage holin	887125	303
CJ017_RS04400		N-acetylmuramoyl-L-alanine amidase	887438	1455
CJ017_RS04405		hypothetical protein	889850	558
CJ017_RS04415		hypothetical protein	891023	315
CJ017_RS04420		HlyC/CorC family transporter	891665	1041
CJ017_RS04425		nitronate monooxygenase	892719	1068
CJ017_RS04430		DUF72 domain-containing protein	894175	849
CJ017_RS04435		sulfite exporter TauE/SafE family protein	895036	828
CJ017_RS04440		bifunctional metallophosphatase/5'-nucleotidase	895890	1320
CJ017_RS04445	lipA	lipoyl synthase	897293	918
CJ017_RS04450		YutD family protein	898340	384
CJ017_RS04455		DUF3055 domain-containing protein	898802	267
CJ017_RS04460		DUF86 domain-containing protein	899166	435
CJ017_RS04465		TIGR01457 family HAD-type hydrolase	899600	780
CJ017_RS04475		hypothetical protein	901794	123
CJ017_RS04480		teichoic acid D-Ala incorporation-associated protein DltX	901951	153
CJ017_RS04485	dltA	D-alanine--poly(phosphoribitol) ligase subunit DltA	902119	1458
CJ017_RS04490	dltB	PG:teichoic acid D-alanyltransferase DltB	903573	1215
CJ017_RS04495	dltC	D-alanine--poly(phosphoribitol) ligase subunit 2	904805	237
CJ017_RS04500	dltD	D-alanyl-lipoteichoic acid biosynthesis protein DltD	905038	1176
CJ017_RS04505		NifU family protein	906505	243
CJ017_RS04510		DUF1462 family protein	906848	321
CJ017_RS04515		NAD(P)/FAD-dependent oxidoreductase	907243	1065
CJ017_RS04520		YuzB family protein	908608	237
CJ017_RS04525		iron-sulfur cluster assembly accessory protein	908857	360
CJ017_RS04530		NAD(P)/FAD-dependent oxidoreductase	909976	1209
CJ017_RS04535		leucyl aminopeptidase family protein	911315	1476
CJ017_RS04540		Na+/H+ antiporter family protein	913158	1317
CJ017_RS04545		PaaI family thioesterase	914493	375
CJ017_RS04550		FAD/NAD(P)-binding protein	915057	1155
CJ017_RS04555	mnhG1	Na+/H+ antiporter Mnh1 subunit G	916485	357
CJ017_RS04565	mnhE1	Na+/H+ antiporter Mnh1 subunit E	917112	480
CJ017_RS04570	mnhD1	Na+/H+ antiporter Mnh1 subunit D	917593	1497
CJ017_RS04585	mnhA1	Na+/H+ antiporter Mnh1 subunit A	919844	2406
CJ017_RS04590		kinase	922380	384
CJ017_RS04595		peptidylprolyl isomerase	922827	594
CJ017_RS04600		S1 RNA-binding domain-containing protein	923804	378
CJ017_RS04605		NADH-dependent flavin oxidoreductase	924535	1128
CJ017_RS04610		ornithine--oxo-acid transaminase	925970	1191
CJ017_RS04615		Glu/Leu/Phe/Val dehydrogenase	927269	1245
CJ017_RS04620		glycerophosphodiester phosphodiesterase	928840	930
CJ017_RS04625	argH	argininosuccinate lyase	930012	1380
CJ017_RS04635		glucose-6-phosphate isomerase	932937	1332
CJ017_RS04640		TVP38/TMEM64 family protein	934742	576
CJ017_RS04645	lepB	signal peptidase I	935322	525
CJ017_RS04650	lepB	signal peptidase I	935862	576
CJ017_RS04655	addB	helicase-exonuclease AddAB subunit AddB	936602	3474
CJ017_RS04660	addA	helicase-exonuclease AddAB subunit AddA	940076	3654
CJ017_RS04665		fumarylacetoacetate hydrolase family protein	943894	903
CJ017_RS04670		YisL family protein	945224	390
CJ017_RS04675		CoA-disulfide reductase	945748	1317
CJ017_RS04680		Cof-type HAD-IIB family hydrolase	947116	825
CJ017_RS04685		metal-sulfur cluster assembly factor	948054	309
CJ017_RS04690		acetyltransferase	948914	1815
CJ017_RS04695	clpB	ATP-dependent chaperone ClpB	950935	2610
CJ017_RS04700		LysR family transcriptional regulator	953606	873
CJ017_RS04705		YbhB/YbcL family Raf kinase inhibitor-like protein	954610	516
CJ017_RS04710		MAP domain-containing protein	955433	435
CJ017_RS04715		YjzD family protein	956093	186
CJ017_RS04720		ketoacyl-ACP synthase III	956556	942
CJ017_RS04725	fabF	beta-ketoacyl-ACP synthase II	957509	1245
CJ017_RS04730		DUF3899 domain-containing protein	958809	372
CJ017_RS04735		ABC transporter permease	959425	927
CJ017_RS04740		ABC transporter permease	960351	1071
CJ017_RS04745		ABC transporter ATP-binding protein	961437	1083
CJ017_RS04755		peptide ABC transporter substrate-binding protein	963469	1656
CJ017_RS04765		ABC transporter permease	966228	1020
CJ017_RS04770		ABC transporter ATP-binding protein	967260	1083
CJ017_RS04780		peptide ABC transporter substrate-binding protein	969287	1623
CJ017_RS04785	trpS	tryptophan--tRNA ligase	970986	990
CJ017_RS04790	spxA	transcriptional regulator Spx	972269	396
CJ017_RS04795	mecA	adaptor protein MecA	973036	720
CJ017_RS04800		competence protein CoiA	973890	987
CJ017_RS04805	pepF	oligoendopeptidase F	974924	1809
CJ017_RS04810	yjbH	protease adaptor protein YjbH	977303	807
CJ017_RS04815		truncated hemoglobin YjbI	978132	366
CJ017_RS04820		CYTH domain-containing protein	978619	594
CJ017_RS04825		hypothetical protein	979396	348
CJ017_RS04830		GTP pyrophosphokinase family protein	979760	636
CJ017_RS04835		NAD kinase	980412	810
CJ017_RS04840		RluA family pseudouridine synthase	981218	855
CJ017_RS04845	mgtE	magnesium transporter	982093	1386
CJ017_RS04850		cation:proton antiporter	983488	1845
CJ017_RS04855	fabI	enoyl-ACP reductase FabI	985569	771
CJ017_RS04860		AI-2E family transporter	986480	1086
CJ017_RS04865		alanine:cation symporter family protein	987942	1569
CJ017_RS04870		esterase family protein	989657	759
CJ017_RS04875		YjcG family protein	990622	510
CJ017_RS04880		MFS transporter	991282	1191
CJ017_RS04890		UDP-N-acetylmuramoyl-L-alanyl-D-glutamate--L- lysine ligase	994059	1485
CJ017_RS04900		peptide chain release factor 3	995790	1563
CJ017_RS04905		TerC family protein	997661	804
CJ017_RS04910		trypsin-like peptidase domain-containing protein	998682	2322
CJ017_RS04915		TrkH family potassium uptake protein	1001019	1359
CJ017_RS04920		bifunctional metallophosphatase/5'-nucleotidase	1002516	1509
CJ017_RS04935		competence protein ComK	1004516	570
CJ017_RS04940		IDEAL domain-containing protein	1005295	219
CJ017_RS04945		lipoate--protein ligase	1005594	987
CJ017_RS04950		YkvS family protein	1006775	177
CJ017_RS04955		CPBP family intramembrane metalloprotease	1006966	603
CJ017_RS04960		putative holin-like toxin	1007837	108
CJ017_RS04970		bacteriocin-associated integral membrane family protein	1008904	1965
CJ017_RS04975		YxeA family protein	1010871	321
CJ017_RS04980		ABC transporter ATP-binding protein	1011188	642
CJ017_RS04985		hypothetical protein	1011917	261
CJ017_RS04990		hypothetical protein	1012492	288
CJ017_RS04995		glycosyltransferase	1012785	1482
CJ017_RS05000		DoxX family protein	1014627	357
CJ017_RS05005		ABC transporter substrate-binding protein	1015447	960
CJ017_RS05010		hypothetical protein	1016455	117
CJ017_RS05015		NINE protein	1016652	213
CJ017_RS05020		GNAT family N-acetyltransferase	1017029	552
CJ017_RS05025		1,4-dihydroxy-2-naphthoate polyprenyltransferase	1017632	939
CJ017_RS05040	menD	2-succinyl-5-enolpyruvyl-6-hydroxy-3- cyclohexene-1-carboxylic-acid synthase	1020100	1674
CJ017_RS05050	menB	1,4-dihydroxy-2-naphthoyl-CoA synthase	1022556	822
CJ017_RS05060		cysteine protease inhibitor staphostatin B	1024012	330
CJ017_RS05065		cysteine protease	1024379	1188
CJ017_RS05070	sspA	Glu-specific serine endopeptidase SspA	1025649	1062
CJ017_RS05075		aminotransferase class I/II-fold pyridoxal phosphate-dependent enzyme	1027244	1155
CJ017_RS05080		acyltransferase family protein	1029153	1011
CJ017_RS05085		MarR family transcriptional regulator	1030316	420
CJ017_RS05090		glucosaminidase domain-containing protein	1031165	3786
CJ017_RS05095		GNAT family N-acetyltransferase	1035177	438
CJ017_RS05100		osmotic stress response protein	1035767	471
CJ017_RS05105		polyisoprenyl-teichoic acid--peptidoglycan teichoic acid transferase	1036292	1206
CJ017_RS05110	fmtA	teichoic acid D-Ala esterase FmtA	1037942	1194
CJ017_RS05115	qoxD	cytochrome aa3 quinol oxidase subunit IV	1039594	279
CJ017_RS05125	qoxB	cytochrome aa3 quinol oxidase subunit I	1040476	1989
CJ017_RS05130	qoxA	cytochrome aa3 quinol oxidase subunit II	1042464	1101
CJ017_RS05135		DUF5011 domain-containing protein	1044174	318
CJ017_RS05140	folD	bifunctional methylenetetrahydrofolate dehydrogenase/methenyltetrahydrofolate cyclohydrolase FolD	1044894	861
CJ017_RS05150	purK	5-(carboxyamino)imidazole ribonucleotide synthase	1046423	1125
CJ017_RS05155		phosphoribosylaminoimidazolesuccinocarboxamide synthase	1047551	705
CJ017_RS05160	purS	phosphoribosylformylglycinamidine synthase subunit PurS	1048255	261
CJ017_RS05170	purL	phosphoribosylformylglycinamidine synthase subunit PurL	1049181	2190
CJ017_RS05180		phosphoribosylformylglycinamidine cyclo-ligase	1052826	1029
CJ017_RS05185	purN	phosphoribosylglycinamide formyltransferase	1053857	567
CJ017_RS05190	purH	bifunctional phosphoribosylaminoimidazolecarboxamide formyltransferase/IMP cyclohydrolase	1054438	1479
CJ017_RS05195		phosphoribosylamine--glycine ligase	1055939	1239
CJ017_RS05205		ABC transporter ATP-binding protein	1058198	1401
CJ017_RS05210		ECF transporter S component	1059613	576
CJ017_RS05215	graF	glycopeptide resistance-associated protein GraF	1060800	135
CJ017_RS05220		hypothetical protein	1061087	1296
CJ017_RS05225		class I SAM-dependent rRNA methyltransferase	1062779	1173
CJ017_RS05230		hypothetical protein	1064005	543
CJ017_RS05235		phosphocarrier protein HPr	1064701	267
CJ017_RS05240	ptsP	phosphoenolpyruvate--protein phosphotransferase	1064970	1719
CJ017_RS05245		glutaredoxin family protein	1066910	234
CJ017_RS05250		cytochrome ubiquinol oxidase subunit I	1067337	1362
CJ017_RS05255		cytochrome d ubiquinol oxidase subunit II	1068695	1020
CJ017_RS05260		TrkA family potassium uptake protein	1069847	663
CJ017_RS05265		ribonuclease J	1070704	1698
CJ017_RS05270		DNA-dependent RNA polymerase auxiliary subunit epsilon family protein	1072401	219
CJ017_RS05275		peptide deformylase	1073107	552
CJ017_RS05280		YkyA family protein	1074027	633
CJ017_RS05285	pdhA	pyruvate dehydrogenase (acetyl-transferring) E1 component subunit alpha	1074828	1113
CJ017_RS05290		alpha-ketoacid dehydrogenase subunit beta	1075944	978
CJ017_RS05295		2-oxo acid dehydrogenase subunit E2	1077010	1293
CJ017_RS05300	lpdA	dihydrolipoyl dehydrogenase	1078306	1407
CJ017_RS05305		UPF0223 family protein	1079887	273
CJ017_RS05310		helix-turn-helix transcriptional regulator	1080304	540
CJ017_RS05315		ABC transporter ATP-binding protein	1080855	1095
CJ017_RS05325		ABC transporter permease	1082745	813
CJ017_RS05330		spermidine/putrescine ABC transporter substrate-binding protein	1083554	1074
CJ017_RS05335		DUF4064 domain-containing protein	1084702	1014
CJ017_RS05340		DUF4064 domain-containing protein	1086013	435
CJ017_RS05345		Nramp family divalent metal transporter	1086526	1353
CJ017_RS05350		YktB family protein	1088075	615
CJ017_RS05355		inositol monophosphatase family protein	1088847	828
CJ017_RS05360		YlaF family protein	1089833	192
CJ017_RS05365	typA	translational GTPase TypA	1090126	1848
CJ017_RS05370		YlaI family protein	1092072	168
CJ017_RS05375		hypothetical protein	1092241	483
CJ017_RS05380		YlaN family protein	1092864	276
CJ017_RS05385	ftsW	cell division protein FtsW	1093452	1227
CJ017_RS05390		pyruvate carboxylase	1095570	3453
CJ017_RS05395		heme A synthase	1099164	912
CJ017_RS05400		heme o synthase	1100519	912
CJ017_RS05405		DUF420 domain-containing protein	1101455	462
CJ017_RS05410		CAP domain-containing protein	1102272	1038
CJ017_RS05415		YlbF family regulator	1103325	435
CJ017_RS05420		glycerophosphodiester phosphodiesterase	1103939	927
CJ017_RS05425		DUF2129 domain-containing protein	1105107	255
CJ017_RS05430		hypothetical protein	1105364	390
CJ017_RS05435	rsmD	16S rRNA (guanine(966)-N(2))-methyltransferase RsmD	1105823	543
CJ017_RS05440	coaD	pantetheine-phosphate adenylyltransferase	1106367	483
CJ017_RS05445		nucleotidyltransferase	1106919	1131
CJ017_RS05450		DUF177 domain-containing protein	1108176	558
CJ017_RS05460	rpmF	50S ribosomal protein L32	1108813	174
CJ017_RS05465		NEAT domain-containing protein	1109139	1941
CJ017_RS05470		NEAT domain-containing protein	1111280	1053
CJ017_RS05475	isdC	heme uptake protein IsdC	1112540	684
CJ017_RS05480		hypothetical protein	1113223	1080
CJ017_RS05485	isdE	heme ABC transporter substrate-binding protein IsdE	1114299	879
CJ017_RS05490	isdF	hemin ABC transporter permease protein IsdF	1115190	966
CJ017_RS05495	srtB	class B sortase	1116218	735
CJ017_RS05500	isdG	staphylobilin-forming heme oxygenase IsdG	1116971	324
CJ017_RS05505		RNA methyltransferase	1117672	741
CJ017_RS05510	pheS	phenylalanine--tRNA ligase subunit alpha	1118793	1059
CJ017_RS05515		phenylalanine--tRNA ligase subunit beta	1119851	2403
CJ017_RS05530		ribonuclease HIII	1122777	939
CJ017_RS05535	zapA	cell division protein ZapA	1124093	267
CJ017_RS05540		CvpA family protein	1124360	522
CJ017_RS05545	polX	DNA polymerase/3'-5' exonuclease PolX	1124954	1713
CJ017_RS05550		endonuclease MutS2	1126676	2349
CJ017_RS05555	trxA	thioredoxin	1129197	315
CJ017_RS05560	uvrC	excinuclease ABC subunit UvrC	1129835	1782
CJ017_RS05565		succinate dehydrogenase cytochrome b558 subunit	1131941	615
CJ017_RS05570	sdhA	succinate dehydrogenase flavoprotein subunit	1132607	1767
CJ017_RS05575	sdhB	succinate dehydrogenase iron-sulfur subunit	1134373	816
CJ017_RS05580	racE	glutamate racemase	1135428	801
CJ017_RS05585		XTP/dITP diphosphatase	1136240	588
CJ017_RS05595		fibrinogen-binding protein	1137759	330
CJ017_RS05600		formyl peptide receptor	1138503	399
CJ017_RS05605		hypothetical protein	1139535	507
CJ017_RS05610		fibrinogen-binding protein	1140305	498
CJ017_RS05615		complement inhibitor SCIN family protein	1140973	351
CJ017_RS05620		hypothetical protein	1141563	186
CJ017_RS05630		hypothetical protein	1142697	234
CJ017_RS05635		beta-channel forming cytolysin	1143373	960
CJ017_RS05640		hypothetical protein	1145320	201
CJ017_RS05645		superantigen-like protein SSL12	1145701	720
CJ017_RS05650		superantigen-like protein SSL13	1146513	729
CJ017_RS05655		superantigen-like protein SSL14	1147335	726
CJ017_RS05660	argF	ornithine carbamoyltransferase	1148500	1002
CJ017_RS05665	arcC	carbamate kinase	1149523	933
CJ017_RS05670		YfcC family protein	1150636	1557
CJ017_RS05675		hypothetical protein	1152506	237
CJ017_RS05680		TDT family transporter	1152938	945
CJ017_RS05690		beta-class phenol-soluble modulin	1155279	135
CJ017_RS05695		beta-class phenol-soluble modulin	1155470	135
CJ017_RS05700		YjjG family noncanonical pyrimidine nucleotidase	1155739	696
CJ017_RS05705		N-acetyltransferase	1156511	441
CJ017_RS05710	bshC	bacillithiol biosynthesis cysteine-adding enzyme BshC	1157146	1614
CJ017_RS05715	mraZ	division/cell wall cluster transcriptional repressor MraZ	1158903	432
CJ017_RS05720	rsmH	16S rRNA (cytosine(1402)-N(4))-methyltransferase RsmH	1159350	936
CJ017_RS05730		penicillin-binding protein	1160681	2235
CJ017_RS05735		phospho-N-acetylmuramoyl-pentapeptide- transferase	1163207	966
CJ017_RS05740		UDP-N-acetylmuramoyl-L-alanine--D-glutamate ligase	1164174	1350
CJ017_RS05745		cell division protein FtsQ/DivIB	1165539	1335
CJ017_RS05750	ftsA	cell division protein FtsA	1166978	1407
CJ017_RS05755	ftsZ	cell division protein FtsZ	1168417	1173
CJ017_RS05760	pgeF	peptidoglycan editing factor PgeF	1169847	798
CJ017_RS05765		YggS family pyridoxal phosphate-dependent enzyme	1170658	675
CJ017_RS05770		cell division protein SepF	1171329	564
CJ017_RS05775		YggT family protein	1171904	291
CJ017_RS05780		RNA-binding protein	1172305	780
CJ017_RS05785		DivIVA domain-containing protein	1173108	624
CJ017_RS05790	ileS	isoleucine--tRNA ligase	1173953	2751
CJ017_RS05795		VOC family protein	1176984	798
CJ017_RS05800	lspA	signal peptidase II	1178096	492
CJ017_RS05805		RluA family pseudouridine synthase	1178587	918
CJ017_RS05810	pyrR	bifunctional pyr operon transcriptional regulator/uracil phosphoribosyltransferase PyrR	1179914	528
CJ017_RS05815		hypothetical protein	1180658	1308
CJ017_RS05820		aspartate carbamoyltransferase catalytic subunit	1181992	885
CJ017_RS05825		dihydroorotase	1182890	1275
CJ017_RS05835	carB	carbamoyl-phosphate synthase large subunit	1185259	3174
CJ017_RS05840	pyrF	orotidine-5'-phosphate decarboxylase	1188542	693
CJ017_RS05845		orotate phosphoribosyltransferase	1189234	612
CJ017_RS05850		hypothetical protein	1189875	207
CJ017_RS05855		VOC family protein	1190512	402
CJ017_RS05860		fibronectin-binding domain-containing protein	1191124	1695
CJ017_RS05865	gmk	guanylate kinase	1193092	624
CJ017_RS05870		DNA-directed RNA polymerase subunit omega	1193715	219
CJ017_RS05875	coaBC	bifunctional phosphopantothenoylcysteine decarboxylase/phosphopantothenate--cysteine ligase CoaBC	1194147	1200
CJ017_RS05880	priA	primosomal protein N'	1195346	2409
CJ017_RS05885		hypothetical protein	1198260	960
CJ017_RS05890		TM2 domain-containing protein	1199382	204
CJ017_RS05900		methionyl-tRNA formyltransferase	1200367	936
CJ017_RS05905	rsmB	16S rRNA (cytosine(967)-C(5))-methyltransferase RsmB	1201299	1308
CJ017_RS05910	rlmN	23S rRNA (adenine(2503)-C(2))-methyltransferase RlmN	1202609	1095
CJ017_RS05915		protein-serine/threonine phosphatase Stp1	1203710	744
CJ017_RS05920	pknB	serine/threonine protein kinase Stk1	1204450	1995
CJ017_RS05925	rsgA	ribosome small subunit-dependent GTPase A	1206711	876
CJ017_RS05930		ribulose-phosphate 3-epimerase	1207587	645
CJ017_RS05935		thiamine diphosphokinase	1208238	645
CJ017_RS05940		50S ribosomal protein L28	1209132	189
CJ017_RS05945		Asp23/Gls24 family envelope stress response protein	1209764	375
CJ017_RS05950	fakA	fatty acid kinase catalytic subunit FakA	1210153	1647
CJ017_RS05955	recG	ATP-dependent DNA helicase RecG	1211973	2061
CJ017_RS05960	fapR	transcription factor FapR	1214438	573
CJ017_RS05965	plsX	phosphate acyltransferase PlsX	1215015	987
CJ017_RS05975	fabG	3-oxoacyl-[acyl-carrier-protein] reductase	1216913	735
CJ017_RS05980		acyl carrier protein	1218117	234
CJ017_RS05985		ribonuclease III	1218466	732
CJ017_RS05990	smc	chromosome segregation protein SMC	1219329	3570
CJ017_RS05995	ftsY	signal recognition particle-docking protein FtsY	1222895	1251
CJ017_RS06005	ffh	signal recognition particle protein	1224489	1368
CJ017_RS06010	rpsP	30S ribosomal protein S16	1226185	276
CJ017_RS06015	rimM	ribosome maturation factor RimM	1226647	504
CJ017_RS06020	trmD	tRNA (guanosine(37)-N1)-methyltransferase TrmD	1227150	738
CJ017_RS06025	rplS	50S ribosomal protein L19	1227990	351
CJ017_RS06030		YfhO family protein	1228582	2607
CJ017_RS06035	ylqF	ribosome biogenesis GTPase YlqF	1231588	885
CJ017_RS06045	sucC	ADP-forming succinate--CoA ligase subunit beta	1233332	1167
CJ017_RS06050	sucD	succinate--CoA ligase subunit alpha	1234520	909
CJ017_RS06055	dprA	DNA-processing protein DprA	1235823	873
CJ017_RS06060	topA	type I DNA topoisomerase	1236869	2076
CJ017_RS06065	trmFO	FADH(2)-oxidizing methylenetetrahydrofolate--tRNA-(uracil(54)-C(5))- methyltransferase TrmFO	1239100	1308
CJ017_RS06070	xerC	tyrosine recombinase XerC	1240822	897
CJ017_RS06075	hslV	ATP-dependent protease subunit HslV	1241715	546
CJ017_RS06080	hslU	ATP-dependent protease ATPase subunit HslU	1242325	1404
CJ017_RS06085	codY	GTP-sensing pleiotropic transcriptional regulator CodY	1243753	774
CJ017_RS06090	rpsB	30S ribosomal protein S2	1244803	768
CJ017_RS06100		elongation factor Ts	1245752	882
CJ017_RS06105		UMP kinase	1246770	723
CJ017_RS06110	frr	ribosome recycling factor	1247511	555
CJ017_RS06115		isoprenyl transferase	1248426	771
CJ017_RS06120		phosphatidate cytidylyltransferase	1249203	783
CJ017_RS06125	rseP	RIP metalloprotease RseP	1250196	1287
CJ017_RS06130		proline--tRNA ligase	1251502	1704
CJ017_RS06135		PolC-type DNA polymerase III	1253479	4311
CJ017_RS06145	rimP	ribosome maturation factor RimP	1258065	468
CJ017_RS06150	nusA	transcription termination/antitermination protein NusA	1258553	1176
CJ017_RS06155		YlxR family protein	1259749	285
CJ017_RS06160		YlxQ family RNA-binding protein	1260030	318
CJ017_RS06165	infB	translation initiation factor IF-2	1260352	2127
CJ017_RS06170	rbfA	30S ribosome-binding factor RbfA	1262807	351
CJ017_RS06175	truB	tRNA pseudouridine(55) synthase TruB	1263329	918
CJ017_RS06180	ribF	riboflavin biosynthesis protein RibF	1264261	972
CJ017_RS06185	rpsO	30S ribosomal protein S15	1265347	270
CJ017_RS06190	pnp	polyribonucleotide nucleotidyltransferase	1265983	2097
CJ017_RS06200		ribonuclease J	1268322	1674
CJ017_RS06205		DNA translocase FtsK	1270267	2373
CJ017_RS06210		GntR family transcriptional regulator	1272643	714
CJ017_RS06215		insulinase family protein	1273387	1266
CJ017_RS06220		insulinase family protein	1274652	1287
CJ017_RS06225		SDR family NAD(P)-dependent oxidoreductase	1275938	705
CJ017_RS06230		DUF3388 domain-containing protein	1276750	828
CJ017_RS06235		helix-turn-helix domain-containing protein	1277602	393
CJ017_RS06240	pgsA	CDP-diacylglycerol--glycerol-3-phosphate 3-phosphatidyltransferase	1278026	579
CJ017_RS06245		CinA family nicotinamide mononucleotide deamidase-related protein	1278846	1152
CJ017_RS06250	recA	recombinase RecA	1280162	1044
CJ017_RS06260	rny	ribonuclease Y	1281818	1560
CJ017_RS06265		hypothetical protein	1283594	216
CJ017_RS06270		TIGR00282 family metallophosphoesterase	1283983	792
CJ017_RS06275		2-oxoacid:acceptor oxidoreductase subunit alpha	1284935	1761
CJ017_RS06280		2-oxoacid:ferredoxin oxidoreductase subunit beta	1286696	867
CJ017_RS06285		thiamine-binding protein	1287656	291
CJ017_RS06290	miaB	tRNA (N6-isopentenyl adenosine(37)-C2)-methylthiotransferase MiaB	1288072	1545
CJ017_RS06295		YlbF family regulator	1289617	366
CJ017_RS06300	thiW	energy coupling factor transporter S component ThiW	1290009	492
CJ017_RS06305	mutS	DNA mismatch repair protein MutS	1290783	2601
CJ017_RS06310	mutL	DNA mismatch repair endonuclease MutL	1293396	2007
CJ017_RS06315		glycerol-3-phosphate responsive antiterminator	1295408	543
CJ017_RS06320		aquaporin family protein	1296460	819
CJ017_RS06325	glpK	glycerol kinase GlpK	1297409	1497
CJ017_RS06330		glycerol-3-phosphate dehydrogenase/oxidase	1299063	1674
CJ017_RS06335		alpha/beta hydrolase	1300887	915
CJ017_RS06340	miaA	tRNA (adenosine(37)-N6)-dimethylallyltransferase MiaA	1301819	936
CJ017_RS06345	hfq	RNA chaperone Hfq	1302769	234
CJ017_RS06350		glutathione peroxidase	1303235	477
CJ017_RS06355	hflX	GTPase HflX	1303823	1242
CJ017_RS06360		aminotransferase class I/II-fold pyridoxal phosphate-dependent enzyme	1305080	1239
CJ017_RS06365		MerR family transcriptional regulator	1306562	369
CJ017_RS06370	glnA	type I glutamate--ammonia ligase	1306949	1341
CJ017_RS06375		hypothetical protein	1308784	198
CJ017_RS06385		hypothetical protein	1309674	225
CJ017_RS06390		hypothetical protein	1310193	207
CJ017_RS06395		hypothetical protein	1311105	111
CJ017_RS06400		XRE family transcriptional regulator	1311644	186
CJ017_RS06405		hypothetical protein	1312341	417
CJ017_RS06415		minor capsid protein	1313592	1353
CJ017_RS06420		hypothetical protein	1314944	198
CJ017_RS06430		hypothetical protein	1315301	555
CJ017_RS06435		hypothetical protein	1315878	138
CJ017_RS06445		low specificity L-threonine aldolase	1316565	1026
CJ017_RS06450		hypothetical protein	1317863	198
CJ017_RS06455	cls	cardiolipin synthase	1318118	1482
CJ017_RS06460		ABC transporter ATP-binding protein	1319773	903
CJ017_RS06470		sensor histidine kinase	1321385	1092
CJ017_RS06475		response regulator transcription factor	1322473	603
CJ017_RS06480		hypothetical protein	1323180	189
CJ017_RS06485		thermonuclease family protein	1323509	534
CJ017_RS06490		hypothetical protein	1324230	855
CJ017_RS06495		hypothetical protein	1325414	576
CJ017_RS06500		aspartate kinase	1326043	1383
CJ017_RS06505		homoserine dehydrogenase	1327616	1281
CJ017_RS06510		threonine synthase	1328902	1062
CJ017_RS06515		homoserine kinase	1329965	915
CJ017_RS06520		Cof-type HAD-IIB family hydrolase	1330937	804
CJ017_RS06525		hypothetical protein	1332016	315
CJ017_RS06535		amino acid permease	1332614	1455
CJ017_RS06540		catalase	1334272	1518
CJ017_RS06545	rpmG	50S ribosomal protein L33	1335880	150
CJ017_RS06550	rpsN	30S ribosomal protein S14	1336490	270
CJ017_RS06555	guaC	GMP reductase	1336917	978
CJ017_RS06565		CAP domain-containing protein	1337916	1017
CJ017_RS06570	lexA	transcriptional repressor LexA	1339271	624
CJ017_RS06575		hypothetical protein	1340037	234
CJ017_RS06580		DUF896 domain-containing protein	1340409	240
CJ017_RS06585	tkt	transketolase	1340769	1989
CJ017_RS06590		YneF family protein	1343053	243
CJ017_RS06595		DUF1453 family protein	1343474	468
CJ017_RS06600		exonuclease SbcCD subunit D	1344066	1122
CJ017_RS06605		SMC family ATPase	1345191	3030
CJ017_RS06610	mscL	large conductance mechanosensitive channel protein MscL	1348284	363
CJ017_RS06615		BCCT family transporter	1348849	1647
CJ017_RS06620	acnA	aconitate hydratase AcnA	1351075	2706
CJ017_RS06625		acyl-CoA thioesterase	1353953	468
CJ017_RS06630		HesB/YadR/YfhF family protein	1354655	297
CJ017_RS06640	plsY	glycerol-3-phosphate 1-O-acyltransferase PlsY	1355552	609
CJ017_RS06645	parE	DNA topoisomerase IV subunit B	1356366	1992
CJ017_RS06650	parC	DNA topoisomerase IV subunit A	1358357	2403
CJ017_RS06660		alanine:cation symporter family protein	1361010	1461
CJ017_RS06665		transcription antiterminator	1363028	852
CJ017_RS06670		AI-2E family transporter	1364014	1209
CJ017_RS06675	mprF	bifunctional lysylphosphatidylglycerol flippase/synthetase MprF	1365705	2523
CJ017_RS06680	msrA	peptide-methionine (S)-S-oxide reductase MsrA	1368437	519
CJ017_RS06685		LCP family protein	1369092	984
CJ017_RS06690		4-oxalocrotonate tautomerase	1370160	186
CJ017_RS06695		Y-family DNA polymerase	1370493	1263
CJ017_RS06700		prephenate dehydrogenase	1371891	1092
CJ017_RS06705		M42 family metallopeptidase	1373152	1032
CJ017_RS06710		anthranilate synthase component I	1374678	1407
CJ017_RS06715		aminodeoxychorismate/anthranilate synthase component II	1376081	570
CJ017_RS06720	trpD	anthranilate phosphoribosyltransferase	1376653	999
CJ017_RS06725	trpC	indole-3-glycerol phosphate synthase TrpC	1377653	783
CJ017_RS06735	trpB	tryptophan synthase subunit beta	1379060	1215
CJ017_RS06745	femA	glycine glycyltransferase FemA	1381317	1263
CJ017_RS06750	femB	glycine glycyltransferase FemB	1382598	1260
CJ017_RS06755		Cof-type HAD-IIB family hydrolase	1384488	768
CJ017_RS06760		SWIM zinc finger family protein	1385307	468
CJ017_RS06780		ABC transporter permease	1388172	987
CJ017_RS06785		membrane protein	1389491	345
CJ017_RS06790	pepF	oligoendopeptidase F	1390042	1815
CJ017_RS06795	phoU	phosphate signaling complex protein PhoU	1391994	642
CJ017_RS06800		phosphate ABC transporter ATP-binding protein	1392642	852
CJ017_RS06805	pstA	phosphate ABC transporter permease PstA	1393540	918
CJ017_RS06810	pstC	phosphate ABC transporter permease subunit PstC	1394459	927
CJ017_RS06815		phosphate ABC transporter substrate-binding protein PstS	1395576	969
CJ017_RS06820	cvfB	RNA-binding virulence regulatory protein CvfB	1396852	903
CJ017_RS06825		ATP-binding cassette domain-containing protein	1397899	1602
CJ017_RS06830		aspartate kinase	1400106	1206
CJ017_RS06835		aspartate-semialdehyde dehydrogenase	1401376	990
CJ017_RS06840		4-hydroxy-tetrahydrodipicolinate synthase	1402367	888
CJ017_RS06845		4-hydroxy-tetrahydrodipicolinate reductase	1403251	723
CJ017_RS06850	dapD	2,3,4,5-tetrahydropyridine-2,6-dicarboxylate N-acetyltransferase	1404000	720
CJ017_RS06855		amidohydrolase	1404862	1152
CJ017_RS06865	lysA	diaminopimelate decarboxylase	1407093	1266
CJ017_RS06870	msaC	sarA expression modulator MsaC	1408506	402
CJ017_RS06875	cspA	cold shock protein CspA	1409104	201
CJ017_RS06885	msaA	regulatory protein MsaA	1409475	309
CJ017_RS06890		acylphosphatase	1409945	270
CJ017_RS06895		5-bromo-4-chloroindolyl phosphate hydrolysis family protein	1410233	630
CJ017_RS06900		toxic anion resistance protein	1410894	1137
CJ017_RS06905	brnQ	branched-chain amino acid transport system II carrier protein	1412093	1344
CJ017_RS06910		hypothetical protein	1413660	1887
CJ017_RS06915		MoxR family ATPase	1415560	792
CJ017_RS06920		hypothetical protein	1416530	204
CJ017_RS06925		hypothetical protein	1416761	810
CJ017_RS06930	sucB	dihydrolipoyllysine-residue succinyltransferase	1417836	1269
CJ017_RS06935		2-oxoglutarate dehydrogenase E1 component	1419118	2799
CJ017_RS06940	arlS	sensor histidine kinase ArlS	1422102	1356
CJ017_RS06945	arlR	response regulator transcription factor ArlR	1423454	660
CJ017_RS06950		hypothetical protein	1424544	180
CJ017_RS06955		phosphatase PAP2 family protein	1424895	615
CJ017_RS06960		undecaprenyldiphospho-muramoylpentapeptide beta-N-acetylglucosaminyltransferase	1425526	1071
CJ017_RS06965		GNAT family N-acetyltransferase	1426608	510
CJ017_RS06970		S41 family peptidase	1427709	1491
CJ017_RS06975		YozE family protein	1429384	222
CJ017_RS06980		PTS glucose transporter subunit IIA	1429605	501
CJ017_RS06990	msrA	peptide-methionine (S)-S-oxide reductase MsrA	1430538	534
CJ017_RS06995	fakB2	fatty acid kinase binding subunit FakB2	1431157	840
CJ017_RS07000		dihydrofolate reductase	1432010	480
CJ017_RS07005		thymidylate synthase	1432688	957
CJ017_RS07010		BrxA/BrxB family bacilliredoxin	1434064	438
CJ017_RS07020		NifU N-terminal domain-containing protein	1435680	252
CJ017_RS07025		zinc-finger domain-containing protein	1435943	195
CJ017_RS07030		queuosine precursor transporter	1436382	705
CJ017_RS07035		ribonuclease HI family protein	1437262	402
CJ017_RS07040	ebh	hyperosmolarity resistance protein Ebh	1437722	31638
CJ017_RS07045		MFS transporter	1469762	1395
CJ017_RS07050		amino acid permease	1471308	1329
CJ017_RS07055	tdcB	bifunctional threonine ammonia-lyase/L-serine ammonia-lyase TdcB	1472667	1041
CJ017_RS07060		alanine dehydrogenase	1473801	1119
CJ017_RS07065		5'-3' exonuclease	1475364	879
CJ017_RS07070		dynamin family protein	1476262	3441
CJ017_RS07075		PepSY domain-containing protein	1480005	1341
CJ017_RS07080		DUF4889 domain-containing protein	1481490	333
CJ017_RS07085		class I SAM-dependent RNA methyltransferase	1481909	1146
CJ017_RS07095	gpsB	cell division regulator GpsB	1483702	345
CJ017_RS07100		DUF1273 domain-containing protein	1484060	564
CJ017_RS07115	recU	Holliday junction resolvase RecU	1485421	678
CJ017_RS07120		penicillin-binding protein	1486095	2190
CJ017_RS07125		hypothetical protein	1488566	342
CJ017_RS07135		DnaD domain-containing protein	1489561	687
CJ017_RS07140	asnS	asparagine--tRNA ligase	1490541	1293
CJ017_RS07145		ATP-dependent DNA helicase DinG	1492165	2694
CJ017_RS07155		CCA tRNA nucleotidyltransferase	1495840	1203
CJ017_RS07160	bshA	N-acetyl-alpha-D-glucosaminyl L-malate synthase BshA	1497047	1143
CJ017_RS07165		nucleotide pyrophosphohydrolase	1498405	318
CJ017_RS07170		zinc metallopeptidase	1499456	681
CJ017_RS07175		DUF1405 domain-containing protein	1500208	588
CJ017_RS07180		YpiB family protein	1500795	570
CJ017_RS07185		hypothetical protein	1501376	1245
CJ017_RS07190	aroA	3-phosphoshikimate 1-carboxyvinyltransferase	1502627	1299
CJ017_RS07195		3-dehydroquinate synthase	1503935	1065
CJ017_RS07200	aroC	chorismate synthase	1505025	1167
CJ017_RS07205		hypothetical protein	1506578	201
CJ017_RS07210	ndk	nucleoside-diphosphate kinase	1506987	450
CJ017_RS07215		polyprenyl synthetase family protein	1507528	960
CJ017_RS07220		demethylmenaquinone methyltransferase	1508489	726
CJ017_RS07225		heptaprenyl pyrophosphate synthase subunit A	1509217	573
CJ017_RS07235		HU family DNA-binding protein	1510219	273
CJ017_RS07240		NAD(P)H-dependent glycerol-3-phosphate dehydrogenase	1510662	999
CJ017_RS07245	der	ribosome biogenesis GTPase Der	1511677	1311
CJ017_RS07250	rpsA	30S ribosomal protein S1	1513217	1176
CJ017_RS07260		(d)CMP kinase	1515153	660
CJ017_RS07265		asparaginase	1515889	969
CJ017_RS07270		YpdA family putative bacillithiol disulfide reductase	1516974	987
CJ017_RS07275	ebpS	elastin-binding protein EbpS	1518406	1434
CJ017_RS07280		ATP-dependent DNA helicase RecQ	1519992	1380
CJ017_RS07290		ferredoxin	1522422	249
CJ017_RS07295		ECF transporter S component	1522776	546
CJ017_RS07300		DUF1672 domain-containing protein	1523931	921
CJ017_RS07310		DUF1672 domain-containing protein	1525322	909
CJ017_RS07315		DUF1672 domain-containing protein	1526287	930
CJ017_RS07320		hypothetical protein	1527306	2163
CJ017_RS07330	srrB	two-component system sensor histidine kinase SrrB	1530641	1752
CJ017_RS07340		rRNA pseudouridine synthase	1533231	738
CJ017_RS07350		segregation/condensation protein A	1534496	732
CJ017_RS07355		DUF309 domain-containing protein	1535319	519
CJ017_RS07360	xerD	site-specific tyrosine recombinase XerD	1535900	888
CJ017_RS07365		transcriptional repressor	1536836	450
CJ017_RS07370		NUDIX hydrolase	1537390	543
CJ017_RS07375		aldo/keto reductase	1538014	915
CJ017_RS07380		hypothetical protein	1539090	249
CJ017_RS07385		SDR family NAD(P)-dependent oxidoreductase	1539354	756
CJ017_RS07390	proC	pyrroline-5-carboxylate reductase	1540258	816
CJ017_RS07395	rnz	ribonuclease Z	1541178	921
CJ017_RS07400		glucose-6-phosphate dehydrogenase	1542412	1485
CJ017_RS07405		AraC family transcriptional regulator	1544125	867
CJ017_RS07410		alpha-glucosidase	1545066	1650
CJ017_RS07415		LacI family DNA-binding transcriptional regulator	1546731	1020
CJ017_RS07420		VOC family protein	1547943	372
CJ017_RS07425	gndA	NADP-dependent phosphogluconate dehydrogenase	1548828	1407
CJ017_RS07430		M20/M25/M40 family metallo-hydrolase	1550302	1134
CJ017_RS07435		aromatic acid exporter family protein	1552006	981
CJ017_RS07440		BrxA/BrxB family bacilliredoxin	1553000	438
CJ017_RS07445		2-oxo acid dehydrogenase subunit E2	1553693	1278
CJ017_RS07455		thiamine pyrophosphate-dependent dehydrogenase E1 component subunit alpha	1555958	999
CJ017_RS07460	lpdA	dihydrolipoyl dehydrogenase	1556972	1422
CJ017_RS07465	recN	DNA repair protein RecN	1558549	1677
CJ017_RS07470	argR	transcriptional regulator ArgR	1560241	453
CJ017_RS07475		polyprenyl synthetase family protein	1561106	882
CJ017_RS07485		exodeoxyribonuclease VII large subunit	1562188	1338
CJ017_RS07490	nusB	transcription antitermination factor NusB	1563542	390
CJ017_RS07495		Asp23/Gls24 family envelope stress response protein	1563986	363
CJ017_RS07500	accC	acetyl-CoA carboxylase biotin carboxylase subunit	1564360	1359
CJ017_RS07505	accB	acetyl-CoA carboxylase biotin carboxyl carrier protein	1565718	465
CJ017_RS07510	efp	elongation factor P	1566641	558
CJ017_RS07515		aminopeptidase P family protein	1567224	1062
CJ017_RS07520		hypothetical protein	1568390	582
CJ017_RS07525		membrane protein	1568985	219
CJ017_RS07530		lipoate--protein ligase family protein	1569276	831
CJ017_RS07535		rhodanese-like domain-containing protein	1570264	387
CJ017_RS07540	gcvPB	aminomethyl-transferring glycine dehydrogenase subunit GcvPB	1570926	1473
CJ017_RS07550	gcvT	glycine cleavage system aminomethyltransferase GcvT	1573756	1092
CJ017_RS07555		shikimate kinase	1575004	525
CJ017_RS07565		prepilin-type N-terminal cleavage/methylation domain-containing protein	1575763	456
CJ017_RS07575		type II secretion system protein	1576464	447
CJ017_RS07585		type II secretion system F family protein	1577214	1071
CJ017_RS07595		MBL fold metallo-hydrolase	1579282	624
CJ017_RS07600		MTH1187 family thiamine-binding protein	1579902	330
CJ017_RS07605		ROK family glucokinase	1580231	987
CJ017_RS07615		rhomboid family intramembrane serine protease	1581398	1464
CJ017_RS07620		5-formyltetrahydrofolate cyclo-ligase	1582873	540
CJ017_RS07625	rpmG	50S ribosomal protein L33	1583624	150
CJ017_RS07630		penicillin-binding protein 2	1583885	2076
CJ017_RS07635		superoxide dismutase	1586081	600
CJ017_RS07645		metal ABC transporter permease	1587358	864
CJ017_RS07650		metal ABC transporter ATP-binding protein	1588262	786
CJ017_RS07655		deoxyribonuclease IV	1589173	891
CJ017_RS07660		DEAD/DEAH box helicase	1590073	1347
CJ017_RS07665		Nif3-like dinuclear metal center hexameric protein	1591533	1101
CJ017_RS07670		tRNA (adenine-N(1))-methyltransferase	1592636	678
CJ017_RS07675	rpoD	RNA polymerase sigma factor RpoD	1593441	1107
CJ017_RS07680		DNA primase	1594769	1800
CJ017_RS07685		kinase/pyrophosphorylase	1596629	819
CJ017_RS07690		helix-turn-helix transcriptional regulator	1597458	624
CJ017_RS07695		glycine--tRNA ligase	1598416	1392
CJ017_RS07700	recO	DNA repair protein RecO	1599940	747
CJ017_RS07705	era	GTPase Era	1600714	900
CJ017_RS07710	cdd	cytidine deaminase	1601614	405
CJ017_RS07715		diacylglycerol kinase	1602029	345
CJ017_RS07720	ybeY	rRNA maturation RNase YbeY	1602376	468
CJ017_RS07725		PhoH family protein	1602844	948
CJ017_RS07730		hypothetical protein	1604076	699
CJ017_RS07735	floA	flotillin-like protein FloA	1604791	990
CJ017_RS07740		serine protease	1605798	684
CJ017_RS07745		30S ribosomal protein S21	1606807	177
CJ017_RS07750	mtaB	tRNA (N(6)-L-threonylcarbamoyladenosine(37)-C(2))- methylthiotransferase MtaB	1607272	1347
CJ017_RS07755		16S rRNA (uracil(1498)-N(3))-methyltransferase	1608625	753
CJ017_RS07760	prmA	50S ribosomal protein L11 methyltransferase	1609379	939
CJ017_RS07765	dnaJ	molecular chaperone DnaJ	1610321	1140
CJ017_RS07770	dnaK	molecular chaperone DnaK	1611600	1833
CJ017_RS07775	grpE	nucleotide exchange factor GrpE	1613500	627
CJ017_RS07780	hrcA	heat-inducible transcription repressor HrcA	1614159	978
CJ017_RS07785		oxygen-independent coproporphyrinogen III oxidase	1615238	1125
CJ017_RS07790	lepA	elongation factor 4	1616566	1824
CJ017_RS07795		30S ribosomal protein S20	1618735	252
CJ017_RS07800	holA	DNA polymerase III subunit delta	1619036	975
CJ017_RS07805		DNA internalization-related competence protein ComEC/Rec2	1620067	2202
CJ017_RS07810		ComE operon protein 2	1622273	462
CJ017_RS07815		ComEA family DNA-binding protein	1622826	702
CJ017_RS07820		class I SAM-dependent methyltransferase	1623567	717
CJ017_RS07825	rsfS	ribosome silencing factor	1624286	354
CJ017_RS07830	yqeK	bis(5'-nucleosyl)-tetraphosphatase (symmetrical) YqeK	1624640	585
CJ017_RS07840	yhbY	ribosome assembly RNA-binding protein YhbY	1625786	291
CJ017_RS07845	aroE	shikimate dehydrogenase	1626081	807
CJ017_RS07850	yqeH	ribosome biogenesis GTPase YqeH	1626900	1101
CJ017_RS07855		YqeG family HAD IIIA-type phosphatase	1628001	528
CJ017_RS07860	mtnN	5'-methylthioadenosine/S-adenosylhomocysteine nucleosidase	1628548	687
CJ017_RS07865		hypothetical protein	1629544	270
CJ017_RS07880		divalent metal cation transporter	1631670	1233
CJ017_RS07885	pxpA	5-oxoprolinase subunit PxpA	1632914	753
CJ017_RS07890		acetyl-CoA carboxylase biotin carboxylase subunit	1633666	1362
CJ017_RS07895		acetyl-CoA carboxylase biotin carboxyl carrier protein subunit	1635041	450
CJ017_RS07900		biotin-dependent carboxyltransferase family protein	1635492	1005
CJ017_RS07910	greA	transcription elongation factor GreA	1637536	477
CJ017_RS07915	udk	uridine kinase	1638040	624
CJ017_RS07920		U32 family peptidase	1638663	1269
CJ017_RS07925		U32 family peptidase	1639943	924
CJ017_RS07930		O-methyltransferase	1640869	639
CJ017_RS07935		DUF1292 domain-containing protein	1641788	309
CJ017_RS07940	ruvX	Holliday junction resolvase RuvX	1642111	429
CJ017_RS07945		IreB family regulatory phosphoprotein	1642543	261
CJ017_RS07950	alaS	alanine--tRNA ligase	1642866	2631
CJ017_RS07955		ATP-dependent RecD-like DNA helicase	1645838	2490
CJ017_RS07960		tetratricopeptide repeat protein	1648329	669
CJ017_RS07965	mnmA	tRNA 2-thiouridine(34) synthase MnmA	1649456	1119
CJ017_RS07970		cysteine desulfurase	1650575	1143
CJ017_RS07975		LLM class flavin-dependent oxidoreductase	1652031	1002
CJ017_RS07980		hypothetical protein	1653300	141
CJ017_RS07985		CsbD family protein	1653477	183
CJ017_RS07990		Rrf2 family transcriptional regulator	1653761	423
CJ017_RS07995		replication-associated recombination protein A	1654268	1275
CJ017_RS08000		tRNA threonylcarbamoyladenosine dehydratase	1655705	774
CJ017_RS08010	aspS	aspartate--tRNA ligase	1656938	1767
CJ017_RS08015		histidine--tRNA ligase	1658720	1263
CJ017_RS08020		N-acetylmuramoyl-L-alanine amidase	1660427	876
CJ017_RS08025		D-tyrosyl-tRNA(Tyr) deacylase	1661299	453
CJ017_RS08030		bifunctional (p)ppGpp synthetase/guanosine-3',5'-bis(diphosphate) 3'-pyrophosphohydrolase	1661763	2190
CJ017_RS08035		adenine phosphoribosyltransferase	1664373	519
CJ017_RS08040	recJ	single-stranded-DNA-specific exonuclease RecJ	1664913	2274
CJ017_RS08045	secDF	protein translocase subunit SecDF	1667390	2280
CJ017_RS08050	yajC	preprotein translocase subunit YajC	1669945	261
CJ017_RS08055	tgt	tRNA guanosine(34) transglycosylase Tgt	1670224	1140
CJ017_RS08060	queA	tRNA preQ1(34) S-adenosylmethionine ribosyltransferase-isomerase QueA	1671386	1026
CJ017_RS08065	ruvB	Holliday junction branch migration DNA helicase RuvB	1672413	1005
CJ017_RS08070	ruvA	Holliday junction branch migration protein RuvA	1673449	603
CJ017_RS08075		ACT domain-containing protein	1674065	456
CJ017_RS08080	obgE	GTPase ObgE	1674533	1293
CJ017_RS08085	rpmA	50S ribosomal protein L27	1676578	285
CJ017_RS08090		ribosomal-processing cysteine protease Prp	1676874	321
CJ017_RS08095	rplU	50S ribosomal protein L21	1677200	309
CJ017_RS08100	mreD	rod shape-determining protein MreD	1677869	531
CJ017_RS08105	mreC	rod shape-determining protein MreC	1678399	843
CJ017_RS08110		hypothetical protein	1679437	120
CJ017_RS08115		DUF4930 family protein	1679628	474
CJ017_RS08120		hypothetical protein	1680262	183
CJ017_RS08125		hypothetical protein	1680583	285
CJ017_RS08130	radC	DNA repair protein RadC	1680936	687
CJ017_RS08135		prepilin peptidase	1681619	708
CJ017_RS08140		bifunctional folylpolyglutamate synthase/dihydrofolate synthase	1682573	1272
CJ017_RS08145		valine--tRNA ligase	1683857	2631
CJ017_RS08150		DNA-3-methyladenine glycosylase I	1686893	561
CJ017_RS08155		AbrB family transcriptional regulator	1687617	1074
CJ017_RS08160	hemL	glutamate-1-semialdehyde 2,1-aminomutase	1688847	1287
CJ017_RS08165	hemB	porphobilinogen synthase	1690179	975
CJ017_RS08170		uroporphyrinogen-III synthase	1691157	669
CJ017_RS08175	hemC	hydroxymethylbilane synthase	1691847	927
CJ017_RS08180	ccsA	cytochrome c biogenesis protein CcsA	1692815	816
CJ017_RS08185		glutamyl-tRNA reductase	1693652	1347
CJ017_RS08190		YihA family ribosome biogenesis GTP-binding protein	1695216	591
CJ017_RS08195	clpX	ATP-dependent Clp protease ATP-binding subunit ClpX	1695960	1263
CJ017_RS08200		trigger factor	1697373	1302
CJ017_RS08205		hypothetical protein	1698722	111
CJ017_RS08210		hypothetical protein	1698837	930
CJ017_RS08215		NUDIX domain-containing protein	1699785	609
CJ017_RS08220	rplT	50S ribosomal protein L20	1700537	357
CJ017_RS08225	rpmI	50S ribosomal protein L35	1700940	201
CJ017_RS08230	infC	translation initiation factor IF-3	1701169	528
CJ017_RS08235		amino acid permease	1701926	1494
CJ017_RS08240	thrS	threonine--tRNA ligase	1703847	1938
CJ017_RS08245	dnaI	primosomal protein DnaI	1706200	921
CJ017_RS08250		DnaD domain protein	1707120	1407
CJ017_RS08255	nrdR	transcriptional repressor NrdR	1708527	471
CJ017_RS08260		glyceraldehyde-3-phosphate dehydrogenase	1709209	1026
CJ017_RS08265		dephospho-CoA kinase	1710399	621
CJ017_RS08270	mutM	bifunctional DNA-formamidopyrimidine glycosylase/DNA-(apurinic or apyrimidinic site) lyase	1711035	873
CJ017_RS08275	polA	DNA polymerase I	1711923	2631
CJ017_RS08280		hypothetical protein	1714812	1488
CJ017_RS08285		HAMP domain-containing sensor histidine kinase	1716829	1662
CJ017_RS08290		response regulator transcription factor	1718493	702
CJ017_RS08295	icd	NADP-dependent isocitrate dehydrogenase	1719441	1269
CJ017_RS08300		citrate synthase	1720758	1122
CJ017_RS08305		amino acid permease	1722227	1362
CJ017_RS08310	pyk	pyruvate kinase	1724036	1758
CJ017_RS08315	pfkA	6-phosphofructokinase	1725815	969
CJ017_RS08320		acetyl-CoA carboxylase carboxyltransferase subunit alpha	1727071	945
CJ017_RS08325		acetyl-CoA carboxylase carboxyltransferase subunit beta	1728015	858
CJ017_RS08330		NAD-dependent malic enzyme 4	1729071	1230
CJ017_RS08335		DNA polymerase III subunit alpha	1730744	3198
CJ017_RS08340		bifunctional oligoribonuclease/PAP phosphatase NrnA	1733962	942
CJ017_RS08345		CBS domain-containing protein	1735234	1299
CJ017_RS08350		universal stress protein	1736737	414
CJ017_RS08355		metal-dependent hydrolase	1737413	690
CJ017_RS08360		aminopeptidase P family protein	1738277	1056
CJ017_RS08365	ald	alanine dehydrogenase	1739544	1119
CJ017_RS08370		universal stress protein	1740803	501
CJ017_RS08380		acetate kinase	1742487	1203
CJ017_RS08385		class I SAM-dependent methyltransferase	1743777	948
CJ017_RS08390	tpx	thiol peroxidase	1744849	495
CJ017_RS08395		TSUP family transporter	1745435	777
CJ017_RS08400	thiI	tRNA 4-thiouridine(8) synthase ThiI	1746255	1224
CJ017_RS08405		cysteine desulfurase	1747478	1149
CJ017_RS08410	ezrA	septation ring formation regulator EzrA	1749016	1695
CJ017_RS08415		GAF domain-containing protein	1750847	465
CJ017_RS08425	rpsD	30S ribosomal protein S4	1751555	603
CJ017_RS08430		hypothetical protein	1752358	744
CJ017_RS08435		OsmC family protein	1753181	447
CJ017_RS08450		phosphoglycerate dehydrogenase	1755199	1605
CJ017_RS08455		HAD family hydrolase	1756984	1131
CJ017_RS08460		PTS transporter subunit EIIC	1758216	1467
CJ017_RS08465		1-acyl-sn-glycerol-3-phosphate acyltransferase	1759803	618
CJ017_RS08470		serine protease	1760592	1275
CJ017_RS08475		tyrosine--tRNA ligase	1762008	1263
CJ017_RS08480		penicillin-binding protein	1763661	906
CJ017_RS08485	harA	haptoglobin-binding heme uptake protein HarA	1764766	2688
CJ017_RS08495		formate--tetrahydrofolate ligase	1767797	1668
CJ017_RS08500	acsA	acetate--CoA ligase	1769906	1707
CJ017_RS08505		hypothetical protein	1771782	633
CJ017_RS08510		acetoin utilization protein AcuC	1772441	1170
CJ017_RS08515	ccpA	catabolite control protein A	1773693	990
CJ017_RS08520		bifunctional 3-deoxy-7-phosphoheptulonate synthase/chorismate mutase	1775137	1092
CJ017_RS08525		hypothetical protein	1776957	1323
CJ017_RS08530		DUF948 domain-containing protein	1778353	492
CJ017_RS08535		UDP-N-acetylmuramate--L-alanine ligase	1778918	1314
CJ017_RS08540		DNA translocase FtsK	1780255	3888
CJ017_RS08545		DUF4479 domain-containing protein	1784163	597
CJ017_RS08550		DUF1444 domain-containing protein	1784788	858
CJ017_RS08555		thioredoxin family protein	1785745	312
CJ017_RS08560		M42 family metallopeptidase	1786124	1077
CJ017_RS08565		PepSY domain-containing protein	1787287	312
CJ017_RS08570		MBL fold metallo-hydrolase	1787828	822
CJ017_RS08575	trmB	tRNA (guanosine(46)-N7)-methyltransferase TrmB	1789106	645
CJ017_RS08580		phosphotransferase family protein	1789766	792
CJ017_RS08585	dat	D-amino-acid transaminase	1791105	849
CJ017_RS08590	sapep	Mn(2+)-dependent dipeptidase Sapep	1791957	1410
CJ017_RS08595		YtxH domain-containing protein	1793572	423
CJ017_RS08600		rRNA pseudouridine synthase	1794010	696
CJ017_RS08605		polysaccharide biosynthesis protein	1794702	1662
CJ017_RS08610		NAD(P)/FAD-dependent oxidoreductase	1796772	1272
CJ017_RS08615	sasC	LPXTG-anchored repetitive surface protein SasC	1798190	6570
CJ017_RS08620		rhodanese-like domain-containing protein	1805091	312
CJ017_RS08625		leucine--tRNA ligase	1805424	2418
CJ017_RS08630		MFS transporter	1808129	1182
CJ017_RS08635		TIGR01212 family radical SAM protein	1809418	954
CJ017_RS08640		class I SAM-dependent methyltransferase	1810368	564
CJ017_RS08645		MarR family transcriptional regulator	1811040	402
CJ017_RS08650		alpha/beta hydrolase	1812044	828
CJ017_RS08665		proline dehydrogenase	1813104	1002
CJ017_RS08670		6,7-dimethyl-8-ribityllumazine synthase	1814246	462
CJ017_RS08675	ribB	3,4-dihydroxy-2-butanone-4-phosphate synthase	1814720	1182
CJ017_RS08680		riboflavin synthase	1815912	633
CJ017_RS08685	ribD	bifunctional diaminohydroxyphosphoribosylaminopyrimidine deaminase/5-amino-6-(5-phosphoribosylamino)uracil reductase RibD	1816551	1044
CJ017_RS08690		FAD/NAD(P)-binding protein	1818072	1497
CJ017_RS08695		winged helix-turn-helix transcriptional regulator	1820083	318
CJ017_RS08700	arsB	arsenite efflux transporter membrane subunit ArsB	1820397	1293
CJ017_RS08710		glucosaminidase domain-containing protein	1822249	858
CJ017_RS08715		hypothetical protein	1823384	225
CJ017_RS08720		sigma-70 family RNA polymerase sigma factor	1823808	471
CJ017_RS08730		hypothetical protein	1824728	444
CJ017_RS08735		CPBP family intramembrane metalloprotease	1825460	636
CJ017_RS08740		CPBP family intramembrane metalloprotease	1826277	621
CJ017_RS08745		transaldolase	1827179	714
CJ017_RS08750		hypothetical protein	1828150	303
CJ017_RS08755	crcB	fluoride efflux transporter CrcB	1828685	366
CJ017_RS08760		CrcB family protein	1829047	354
CJ017_RS08765		aldo/keto reductase	1829771	834
CJ017_RS08770		NERD domain-containing protein	1830919	909
CJ017_RS08775		methionine adenosyltransferase	1831952	1194
CJ017_RS08780	pckA	phosphoenolpyruvate carboxykinase (ATP)	1833516	1593
CJ017_RS08785		S9 family peptidase	1835288	759
CJ017_RS08790	ytkD	nucleoside triphosphatase YtkD	1836051	474
CJ017_RS08795	yidD	membrane protein insertion efficiency factor YidD	1836591	258
CJ017_RS08800	menC	o-succinylbenzoate synthase	1836845	1002
CJ017_RS08805	menE	o-succinylbenzoate--CoA ligase	1837851	1479
CJ017_RS08810		DUF4909 domain-containing protein	1839492	453
CJ017_RS08815		excalibur calcium-binding domain-containing protein	1840282	591
CJ017_RS08820		DUF4352 domain-containing protein	1840955	996
CJ017_RS08825		hypothetical protein	1842026	627
CJ017_RS08830		exotoxin	1842679	744
CJ017_RS08835		hypothetical protein	1843449	753
CJ017_RS08840		ImmA/IrrE family metallo-endopeptidase	1844331	570
CJ017_RS08845		DUF1433 domain-containing protein	1845085	447
CJ017_RS08860		type I toxin-antitoxin system Fst family toxin	1846437	75
CJ017_RS08870		DUF1433 domain-containing protein	1846890	444
CJ017_RS08875		DUF1433 domain-containing protein	1847333	444
CJ017_RS08880		DUF1433 domain-containing protein	1847776	447
CJ017_RS08885		DUF1433 domain-containing protein	1848222	444
CJ017_RS08890		DUF1433 domain-containing protein	1848665	444
CJ017_RS08895		restriction endonuclease subunit S	1849736	1239
CJ017_RS08905		DUF4888 domain-containing protein	1852992	570
CJ017_RS08910		BsaG protein	1853975	699
CJ017_RS08915		lantibiotic immunity ABC transporter MutE/EpiE family permease subunit	1854670	762
CJ017_RS08920		lantibiotic protection ABC transporter ATP-binding subunit	1855431	690
CJ017_RS08925		S8 family serine peptidase	1856142	1374
CJ017_RS08930		flavoprotein	1857525	519
CJ017_RS08940		lantibiotic dehydratase	1859296	2994
CJ017_RS08945		gallidermin/nisin family lantibiotic	1862354	144
CJ017_RS08955		gallidermin/nisin family lantibiotic	1863221	144
CJ017_RS08960		beta-channel forming cytolysin	1863787	984
CJ017_RS08965		beta-channel forming cytolysin	1864772	936
CJ017_RS08975		DUF1828 domain-containing protein	1866957	789
CJ017_RS13580		transposase	1867879	174
CJ017_RS09025		serine hydrolase family protein	1869856	555
CJ017_RS09030		protoporphyrinogen oxidase	1870679	1401
CJ017_RS09035	hemH	ferrochelatase	1872103	924
CJ017_RS09040	hemE	uroporphyrinogen decarboxylase	1873084	1038
CJ017_RS09050	traP	signal transduction protein TRAP	1874383	504
CJ017_RS09055		ABC transporter permease	1875010	1224
CJ017_RS09065		HIT family protein	1877100	423
CJ017_RS09070		YtxH domain-containing protein	1877657	366
CJ017_RS09075		DUF3267 domain-containing protein	1878440	558
CJ017_RS09080		peptidylprolyl isomerase	1879201	963
CJ017_RS09085	yhaM	3'-5' exoribonuclease YhaM	1880334	942
CJ017_RS09090		AAA family ATPase	1881272	2937
CJ017_RS09100		YlbF/YmcA family competence regulator	1886079	345
CJ017_RS09105		DUF445 domain-containing protein	1886499	1125
CJ017_RS09110		helix-turn-helix transcriptional regulator	1887801	465
CJ017_RS09115		response regulator transcription factor	1888623	624
CJ017_RS09120		GAF domain-containing sensor histidine kinase	1889268	1113
CJ017_RS09125		RluA family pseudouridine synthase	1890542	822
CJ017_RS09130	fumC	class II fumarate hydratase	1891657	1386
CJ017_RS09135		hypothetical protein	1893213	402
CJ017_RS09140		hypothetical protein	1894080	156
CJ017_RS09145		glucosamine-6-phosphate isomerase	1894268	600
CJ017_RS09150	trmL	tRNA (uridine(34)/cytosine(34)/5- carboxymethylaminomethyluridine(34)-2'-O)- methyltransferase TrmL	1895026	471
CJ017_RS09155	queG	tRNA epoxyqueuosine(34) reductase QueG	1895498	1131
CJ017_RS09165		ABC transporter permease subunit	1897494	1458
CJ017_RS09170		PTS transporter subunit IIC	1899189	1062
CJ017_RS09325	perR	peroxide-responsive transcriptional repressor PerR	1909076	447
CJ017_RS09330		phosphoglycerate dehydrogenase	1909619	951
CJ017_RS09335	bcp	thioredoxin-dependent thiol peroxidase	1910576	456
CJ017_RS09340		glutamate-1-semialdehyde 2,1-aminomutase	1911112	1290
CJ017_RS09345		aromatic acid exporter family protein	1912699	1095
CJ017_RS09355		SAV1866 family putative multidrug efflux ABC transporter	1913998	1737
CJ017_RS09360		DUF402 domain-containing protein	1916023	543
CJ017_RS09365	mutY	A/G-specific adenine glycosylase	1916851	1038
CJ017_RS09370		metal-dependent hydrolase	1918040	978
CJ017_RS09380		ABC transporter ATP-binding protein	1920116	1518
CJ017_RS09390	recX	recombination regulator RecX	1921940	819
CJ017_RS09395	sgtB	monofunctional peptidoglycan glycosyltransferase SgtB	1923108	810
CJ017_RS09400		type 1 glutamine amidotransferase	1924280	519
CJ017_RS09405		hypothetical protein	1924929	162
CJ017_RS09410	yfkAB	radical SAM/CxCxxxxC motif protein YfkAB	1925316	1152
CJ017_RS09415		acyl-CoA thioesterase	1926707	531
CJ017_RS09420		aminopeptidase	1927329	1248
CJ017_RS09425		DUF1128 family protein	1928588	201
CJ017_RS09430		low molecular weight phosphotyrosine protein phosphatase	1928935	465
CJ017_RS09435		hypothetical protein	1929406	276
CJ017_RS09440		YihY/virulence factor BrkB family protein	1929960	1224
CJ017_RS09450		sensor histidine kinase	1931918	1044
CJ017_RS09455		cell wall-active antibiotics response protein	1932958	702
CJ017_RS09460		hypothetical protein	1933674	387
CJ017_RS09465	map	type I methionyl aminopeptidase	1934281	759
CJ017_RS09470		aromatic acid exporter family protein	1935570	987
CJ017_RS09480		type 1 glutamine amidotransferase	1937188	723
CJ017_RS09485	murT	lipid II isoglutaminyl synthase subunit MurT	1937912	1314
CJ017_RS09490	ftnA	H-type ferritin FtnA	1939517	501
CJ017_RS09495		carboxylesterase family protein	1940295	1455
CJ017_RS09500		3'-5' exonuclease	1941869	552
CJ017_RS09505	dinB	DNA polymerase IV	1942483	1071
CJ017_RS09510		DUF3267 domain-containing protein	1943781	531
CJ017_RS09515	rlmD	23S rRNA (uracil(1939)-C(5))-methyltransferase RlmD	1944477	1362
CJ017_RS09520		diacylglycerol kinase	1945925	942
CJ017_RS09525	gatB	Asp-tRNA(Asn)/Glu-tRNA(Gln) amidotransferase subunit GatB	1947321	1428
CJ017_RS09530	gatA	Asp-tRNA(Asn)/Glu-tRNA(Gln) amidotransferase subunit GatA	1948761	1458
CJ017_RS09535	gatC	Asp-tRNA(Asn)/Glu-tRNA(Gln) amidotransferase subunit GatC	1950220	303
CJ017_RS09540	putP	sodium/proline symporter PutP	1950891	1539
CJ017_RS09545		CamS family sex pheromone protein	1952577	1200
CJ017_RS09550	ligA	NAD-dependent DNA ligase LigA	1953789	2004
CJ017_RS09555	pcrA	DNA helicase PcrA	1955796	2193
CJ017_RS09560		heptaprenylglyceryl phosphate synthase	1957985	693
CJ017_RS09565		hypothetical protein	1958849	303
CJ017_RS09570	purB	adenylosuccinate lyase	1959259	1299
CJ017_RS09580		DUF2179 domain-containing protein	1961238	603
CJ017_RS09590		nicotinate phosphoribosyltransferase	1962942	1470
CJ017_RS09595		nitric oxide synthase oxygenase	1964595	1077
CJ017_RS09600		hypothetical protein	1965691	795
CJ017_RS09605		SLC13 family permease	1966655	1563
CJ017_RS09610		pectate lyase	1968419	1098
CJ017_RS09615		cysteine hydrolase	1969892	561
CJ017_RS09620		manganese-dependent inorganic pyrophosphatase	1970505	930
CJ017_RS09625		aldehyde dehydrogenase	1972288	1380
CJ017_RS09630		lactonase family protein	1973783	1029
CJ017_RS09635		YolD-like family protein	1975145	402
CJ017_RS09640		hypothetical protein	1975599	174
CJ017_RS09645		choloylglycine hydrolase	1976223	1041
CJ017_RS09650		DUF4097 family beta strand repeat protein	1977320	843
CJ017_RS09655		DUF1700 domain-containing protein	1978159	558
CJ017_RS09660		hypothetical protein	1978778	486
CJ017_RS09665		thioredoxin family protein	1979423	564
CJ017_RS09670	pmtD	phenol-soluble modulin export ABC transporter permease subunit PmtD	1980053	741
CJ017_RS09675	pmtC	phenol-soluble modulin export ABC transporter ATP-binding protein PmtC	1980793	873
CJ017_RS09680	pmtB	phenol-soluble modulin export ABC transporter permease subunit PmtB	1981686	657
CJ017_RS09685	pmtA	phenol-soluble modulin export ABC transporter ATP-binding protein PmtA	1982343	897
CJ017_RS09690		GntR family transcriptional regulator	1983236	381
CJ017_RS09695		hypothetical protein	1983873	177
CJ017_RS09700		hypothetical protein	1984292	99
CJ017_RS09705		aminotransferase class I/II-fold pyridoxal phosphate-dependent enzyme	1984589	1287
CJ017_RS09720	sph	sphingomyelin phosphodiesterase	1987961	993
CJ017_RS09730		leukocidin family pore-forming toxin	1989528	1017
CJ017_RS09735		leukocidin family pore-forming toxin	1990566	1053
CJ017_RS09740		ArgE/DapE family deacylase	1992044	1224
CJ017_RS09750		TrkH family potassium uptake protein	1993872	1308
CJ017_RS09760		TDT family transporter	1996302	936
CJ017_RS09770		hypothetical protein	1999068	1056
CJ017_RS09775		terminase small subunit	2000397	570
CJ017_RS09780		hypothetical protein	2000963	342
CJ017_RS09785		spore coat protein	2001307	528
CJ017_RS09790		capsid morphogenesis B protein	2001885	219
CJ017_RS09795		hypothetical protein	2002121	579
CJ017_RS09800		hypothetical protein	2002711	342
CJ017_RS09805		pathogenicity island protein	2003569	642
CJ017_RS09810		hypothetical protein	2004207	381
CJ017_RS09815		DUF927 domain-containing protein	2004917	1701
CJ017_RS09820		primase C-terminal domain-containing protein	2006631	870
CJ017_RS09825		DUF1474 family protein	2007566	327
CJ017_RS09830		hypothetical protein	2007895	210
CJ017_RS09840		helix-turn-helix domain-containing protein	2008240	318
CJ017_RS09845		helix-turn-helix transcriptional regulator	2008562	219
CJ017_RS09850		helix-turn-helix transcriptional regulator	2008953	675
CJ017_RS09855		tyrosine-type recombinase/integrase	2009641	1173
CJ017_RS09860	groL	chaperonin GroEL	2010882	1617
CJ017_RS09865	groES	co-chaperone GroES	2012570	285
CJ017_RS09870		CPBP family intramembrane metalloprotease	2013031	744
CJ017_RS09875		hypothetical protein	2013800	1260
CJ017_RS09880		nitroreductase family protein	2015255	627
CJ017_RS09885		carbon-nitrogen family hydrolase	2015982	786
CJ017_RS09890		delta-lysin family phenol-soluble modulin	2017288	135
CJ017_RS09895		accessory gene regulator AgrB	2017658	564
CJ017_RS09900		cyclic lactone autoinducer peptide	2018223	141
CJ017_RS09905		GHKL domain-containing protein	2018388	1293
CJ017_RS09910		response regulator transcription factor	2019699	717
CJ017_RS09915		carbohydrate kinase	2020768	960
CJ017_RS09920		sucrose-6-phosphate hydrolase	2021724	1485
CJ017_RS09925		LacI family DNA-binding transcriptional regulator	2023357	951
CJ017_RS09930		ammonium transporter	2024479	1251
CJ017_RS09935		sulfurtransferase TusA family protein	2025943	225
CJ017_RS09940		YeeE/YedE family protein	2026242	1083
CJ017_RS09945		redox-sensing transcriptional repressor Rex	2027623	636
CJ017_RS09950		ABC-F family ATP-binding cassette domain-containing protein	2028512	1929
CJ017_RS09955		MutS family DNA mismatch repair protein	2030802	1611
CJ017_RS09960	tsaD	tRNA (adenosine(37)-N6)-threonylcarbamoyltransferase complex transferase subunit TsaD	2032513	1026
CJ017_RS09970	tsaB	tRNA (adenosine(37)-N6)-threonylcarbamoyltransferase complex dimerization subunit type 1 TsaB	2033968	663
CJ017_RS09980	ilvD	dihydroxy-acid dehydratase	2035590	1689
CJ017_RS09985	ilvB	biosynthetic-type acetolactate synthase large subunit	2037296	1770
CJ017_RS09990		ACT domain-containing protein	2039065	255
CJ017_RS09995	ilvC	ketol-acid reductoisomerase	2039443	1020
CJ017_RS10000		2-isopropylmalate synthase	2040492	1530
CJ017_RS10005	leuB	3-isopropylmalate dehydrogenase	2042024	1047
CJ017_RS10010	leuC	3-isopropylmalate dehydratase large subunit	2043084	1371
CJ017_RS10015	leuD	3-isopropylmalate dehydratase small subunit	2044456	573
CJ017_RS10020	ilvA	threonine ammonia-lyase IlvA	2045043	1269
CJ017_RS10025		hypothetical protein	2046389	417
CJ017_RS10065		RNA-binding transcriptional accessory protein	2053938	2151
CJ017_RS10070	sigB	RNA polymerase sigma factor SigB	2056525	771
CJ017_RS10080		anti-sigma factor antagonist	2057751	327
CJ017_RS10085		PP2C family protein-serine/threonine phosphatase	2058194	1002
CJ017_RS10095		type II toxin-antitoxin system PemK/MazF family toxin	2059543	363
CJ017_RS10100	mazE	type II toxin-antitoxin system antitoxin MazE	2059902	171
CJ017_RS10105	alr	alanine racemase	2060157	1149
CJ017_RS10110		holo-ACP synthase	2061375	360
CJ017_RS10120		PH domain-containing protein	2062228	1584
CJ017_RS10130	kdpC	K(+)-transporting ATPase subunit C	2064721	561
CJ017_RS10135	kdpB	potassium-transporting ATPase subunit KdpB	2065302	2028
CJ017_RS10140	kdpA	potassium-transporting ATPase subunit A	2067348	1680
CJ017_RS10150		sensor histidine kinase KdpD	2069295	2658
CJ017_RS10155		response regulator transcription factor	2071952	696
CJ017_RS10160		DEAD/DEAH box helicase	2072962	1521
CJ017_RS10165		UDP-N-acetylmuramoyl-tripeptide--D-alanyl-D- alanine ligase	2075014	1365
CJ017_RS10170		D-alanine--D-alanine ligase	2076393	1071
CJ017_RS10175		rod shape-determining protein RodA	2077782	1203
CJ017_RS10180		hypothetical protein	2079413	138
CJ017_RS10185		heavy-metal-associated domain-containing protein	2079679	210
CJ017_RS10190	csoR	copper-sensing transcriptional repressor CsoR	2079900	294
CJ017_RS10195	cls	cardiolipin synthase	2080361	1485
CJ017_RS10200		HD domain-containing protein	2081874	648
CJ017_RS10210	yidC	membrane protein insertase YidC	2083116	870
CJ017_RS10215		thiamine phosphate synthase	2084071	642
CJ017_RS10225	thiD	bifunctional hydroxymethylpyrimidine kinase/phosphomethylpyrimidine kinase	2085489	831
CJ017_RS10230	tenA	thiaminase II	2086316	687
CJ017_RS10235	sceD	lytic transglycosylase SceD	2087382	693
CJ017_RS10240		single-stranded DNA-binding protein	2088466	396
CJ017_RS10245		YwpF-like family protein	2089055	441
CJ017_RS10250	fabZ	3-hydroxyacyl-ACP dehydratase FabZ	2089552	441
CJ017_RS10255	murA	UDP-N-acetylglucosamine 1-carboxyvinyltransferase	2090026	1266
CJ017_RS10270		F0F1 ATP synthase subunit epsilon	2091966	405
CJ017_RS10275	atpD	F0F1 ATP synthase subunit beta	2092390	1413
CJ017_RS10280		F0F1 ATP synthase subunit gamma	2093824	867
CJ017_RS10285		F0F1 ATP synthase subunit alpha	2094721	1509
CJ017_RS10290		F0F1 ATP synthase subunit delta	2096251	540
CJ017_RS10295		F0F1 ATP synthase subunit B	2096790	522
CJ017_RS10300	atpE	F0F1 ATP synthase subunit C	2097509	213
CJ017_RS10305	atpB	F0F1 ATP synthase subunit A	2097764	729
CJ017_RS10310		ATP synthase subunit I	2098513	453
CJ017_RS10315	wecB	UDP-N-acetylglucosamine 2-epimerase (non-hydrolyzing)	2099029	1131
CJ017_RS10320	upp	uracil phosphoribosyltransferase	2100183	630
CJ017_RS10325		serine hydroxymethyltransferase	2100840	1239
CJ017_RS10330		TIGR01440 family protein	2102104	525
CJ017_RS10335		low molecular weight protein arginine phosphatase	2102736	420
CJ017_RS10340		threonylcarbamoyl-AMP synthase	2103152	1050
CJ017_RS10350	prfA	peptide chain release factor 1	2105108	1077
CJ017_RS10355		thymidine kinase	2106185	600
CJ017_RS10360		type B 50S ribosomal protein L31	2107168	255
CJ017_RS10365	rho	transcription termination factor Rho	2107541	1317
CJ017_RS10370		aldehyde dehydrogenase family protein	2109104	1428
CJ017_RS10375		helix-turn-helix transcriptional regulator	2110766	336
CJ017_RS10380		UDP-N-acetylglucosamine 1-carboxyvinyltransferase	2111190	1260
CJ017_RS10385		fructose-bisphosphate aldolase	2112920	861
CJ017_RS10390		DUF2529 domain-containing protein	2113998	522
CJ017_RS10395		CTP synthase	2114689	1611
CJ017_RS10400		DNA-directed RNA polymerase subunit delta	2116634	531
CJ017_RS10405		GNAT family N-acetyltransferase	2117276	861
CJ017_RS10410	coaW	type II pantothenate kinase	2118570	804
CJ017_RS10415		DUF2750 domain-containing protein	2119503	672
CJ017_RS10420		hypothetical protein	2120535	1194
CJ017_RS10425		M20 family metallopeptidase	2121728	1185
CJ017_RS10430		S-ribosylhomocysteine lyase	2123219	471
CJ017_RS10435		membrane protein	2123814	351
CJ017_RS10440		pyrimidine-nucleoside phosphorylase	2124178	1302
CJ017_RS10450	deoD	purine-nucleoside phosphorylase	2126739	711
CJ017_RS10455		DNA starvation/stationary phase protection protein	2127575	444
CJ017_RS10460		thiol-disulfide oxidoreductase DCC family protein	2128224	414
CJ017_RS10465		EVE domain-containing protein	2129245	1374
CJ017_RS10470		hypothetical protein	2131089	231
CJ017_RS10475		class I mannose-6-phosphate isomerase	2131350	939
CJ017_RS10480		SDR family oxidoreductase	2132741	666
CJ017_RS10485	czrA	Zn(II)-responsive metalloregulatory transcriptional repressor CzrA	2133557	321
CJ017_RS10490	czrB	CDF family zinc efflux transporter CzrB	2133879	981
CJ017_RS10495		hypothetical protein	2135120	1092
CJ017_RS10505		Cof-type HAD-IIB family hydrolase	2137005	858
CJ017_RS10510		ABC transporter ATP-binding protein	2137930	783
CJ017_RS10515	glmS	glutamine--fructose-6-phosphate transaminase (isomerizing)	2138996	1806
CJ017_RS10525		PTS mannitol transporter subunit IICB	2141483	1551
CJ017_RS10530		BglG family transcription antiterminator	2143067	2121
CJ017_RS10535		PTS sugar transporter subunit IIA	2145200	435
CJ017_RS10540		mannitol-1-phosphate 5-dehydrogenase	2145634	1107
CJ017_RS10545		DUF1542 domain-containing protein	2147045	7284
CJ017_RS10550		phosphoglucosamine mutase	2154603	1356
CJ017_RS10555		YbbR-like domain-containing protein	2155985	933
CJ017_RS10560	cdaA	diadenylate cyclase CdaA	2156919	810
CJ017_RS10565	rocF	arginase	2157916	909
CJ017_RS10615		P-loop NTPase	2164973	1065
CJ017_RS10620		multidrug efflux MFS transporter	2166185	1446
CJ017_RS10625	sepA	multidrug efflux transporter SepA	2167819	474
CJ017_RS10630		MFS transporter	2168413	1344
CJ017_RS10635		hemolysin III family protein	2169921	684
CJ017_RS10640		UDPGP type 1 family protein	2170623	1188
CJ017_RS10645		metal-dependent hydrolase	2171845	516
CJ017_RS10650		hypothetical protein	2172538	261
CJ017_RS10655		YjiH family protein	2172949	1371
CJ017_RS10660		iron chelate uptake ABC transporter family permease subunit	2174554	969
CJ017_RS10665		iron ABC transporter permease	2175519	1032
CJ017_RS10670		ABC transporter substrate-binding protein	2176562	978
CJ017_RS10675	sfnaC	ornithine racemase SfnaC	2177996	1071
CJ017_RS10680		siderophore synthetase	2179073	1764
CJ017_RS10690		sialic acid synthase	2182118	1974
CJ017_RS10695		Asp23/Gls24 family envelope stress response protein	2184261	510
CJ017_RS10700		DUF2273 domain-containing protein	2184835	240
CJ017_RS10705	amaP	alkaline shock response membrane anchor protein AmaP	2185087	537
CJ017_RS10710		BCCT family transporter	2185800	1563
CJ017_RS10715		zinc-binding alcohol dehydrogenase family protein	2187673	1008
CJ017_RS10720		NADP-dependent oxidoreductase	2188955	1002
CJ017_RS10725		alpha/beta hydrolase	2190181	870
CJ017_RS10730	lacG	6-phospho-beta-galactosidase	2191382	1413
CJ017_RS10735		PTS transporter subunit EIIC	2192812	1713
CJ017_RS10740		PTS lactose/cellobiose transporter subunit IIA	2194530	312
CJ017_RS10745	lacD	tagatose-bisphosphate aldolase	2194863	981
CJ017_RS10750	lacC	tagatose-6-phosphate kinase	2195847	933
CJ017_RS10755	lacB	galactose-6-phosphate isomerase subunit LacB	2196792	516
CJ017_RS10760	lacA	galactose-6-phosphate isomerase subunit LacA	2197323	429
CJ017_RS10765		DeoR/GlpR transcriptional regulator	2198124	792
CJ017_RS10770		NAD-dependent protein deacylase	2199122	741
CJ017_RS10780		S8 family serine peptidase	2200441	696
CJ017_RS13590		hypothetical protein	2201745	186
CJ017_RS10795		hypothetical protein	2202580	132
CJ017_RS10800		aldo/keto reductase	2202919	849
CJ017_RS10805		MerR family transcriptional regulator	2203837	417
CJ017_RS10810		polysaccharide lyase 8 family protein	2204658	2409
CJ017_RS10815		YafY family transcriptional regulator	2207241	930
CJ017_RS10820		DJ-1/PfpI family protein	2208261	630
CJ017_RS10825		MAP domain-containing protein	2209085	426
CJ017_RS10830	budA	acetolactate decarboxylase	2209899	705
CJ017_RS10835	alsS	acetolactate synthase AlsS	2210640	1665
CJ017_RS10845		hypothetical protein	2212721	183
CJ017_RS10855		putative DNA binding domain-containing protein	2213915	1437
CJ017_RS10860	rpsI	30S ribosomal protein S9	2215700	399
CJ017_RS10865	rplM	50S ribosomal protein L13	2216112	438
CJ017_RS10870	truA	tRNA pseudouridine(38-40) synthase TruA	2216789	804
CJ017_RS10880		energy-coupling factor transporter ATPase	2218393	861
CJ017_RS10885		energy-coupling factor transporter ATPase	2219250	810
CJ017_RS10890	rplQ	50S ribosomal protein L17	2220551	369
CJ017_RS10895		DNA-directed RNA polymerase subunit alpha	2220936	945
CJ017_RS10900	rpsK	30S ribosomal protein S11	2221954	390
CJ017_RS10905	rpsM	30S ribosomal protein S13	2222367	366
CJ017_RS10910	rpmJ	50S ribosomal protein L36	2222755	114
CJ017_RS10915	infA	translation initiation factor IF-1	2222900	219
CJ017_RS10920		adenylate kinase	2223311	648
CJ017_RS10925	secY	preprotein translocase subunit SecY	2223975	1293
CJ017_RS10930	rplO	50S ribosomal protein L15	2225267	441
CJ017_RS10935	rpmD	50S ribosomal protein L30	2225724	180
CJ017_RS10940	rpsE	30S ribosomal protein S5	2225920	501
CJ017_RS10945	rplR	50S ribosomal protein L18	2226441	360
CJ017_RS10950	rplF	50S ribosomal protein L6	2226832	537
CJ017_RS10955	rpsH	30S ribosomal protein S8	2227393	399
CJ017_RS10960		type Z 30S ribosomal protein S14	2227823	186
CJ017_RS10965	rplE	50S ribosomal protein L5	2228031	540
CJ017_RS10970	rplX	50S ribosomal protein L24	2228597	318
CJ017_RS10975	rplN	50S ribosomal protein L14	2228950	369
CJ017_RS10980	rpsQ	30S ribosomal protein S17	2229350	264
CJ017_RS10990	rplP	50S ribosomal protein L16	2229836	435
CJ017_RS10995	rpsC	30S ribosomal protein S3	2230273	654
CJ017_RS11000	rplV	50S ribosomal protein L22	2230950	354
CJ017_RS11005	rpsS	30S ribosomal protein S19	2231332	279
CJ017_RS11010	rplB	50S ribosomal protein L2	2231677	834
CJ017_RS11015	rplW	50S ribosomal protein L23	2232543	276
CJ017_RS11020	rplD	50S ribosomal protein L4	2232818	624
CJ017_RS11025	rplC	50S ribosomal protein L3	2233468	663
CJ017_RS11030	rpsJ	30S ribosomal protein S10	2234158	309
CJ017_RS11035		hypothetical protein	2234823	390
CJ017_RS11040		NCS2 family permease	2235428	1335
CJ017_RS11045		DNA topoisomerase III	2236875	2136
CJ017_RS11050		hypothetical protein	2239053	81
CJ017_RS11055		GNAT family N-acetyltransferase	2239199	888
CJ017_RS11060		glucose transporter	2240267	864
CJ017_RS11070		hypothetical protein	2242596	165
CJ017_RS11075	mspA	membrane stabilizing protein MspA	2242944	318
CJ017_RS11080		efflux RND transporter permease subunit	2243455	3168
CJ017_RS11085	femX	lipid II:glycine glycyltransferase	2246738	1266
CJ017_RS11095		VOC family protein	2248627	765
CJ017_RS11105		MFS transporter	2249984	1209
CJ017_RS11110	sarV	HTH-type transcriptional regulator SarV	2251286	351
CJ017_RS11115	moaA	GTP 3',8-cyclase MoaA	2252246	1023
CJ017_RS11120	mobA	molybdenum cofactor guanylyltransferase MobA	2253288	600
CJ017_RS11125	moaD	molybdopterin converting factor subunit 1	2253894	234
CJ017_RS11130		molybdenum cofactor biosynthesis protein MoaE	2254133	447
CJ017_RS11135	mobB	molybdopterin-guanine dinucleotide biosynthesis protein B	2254593	486
CJ017_RS11140		molybdopterin molybdotransferase MoeA	2255075	1260
CJ017_RS11145	moaC	cyclic pyranopterin monophosphate synthase MoaC	2256397	495
CJ017_RS11150		molybdenum cofactor biosynthesis protein MoaB	2256896	507
CJ017_RS11155		ThiF family adenylyltransferase	2257426	1005
CJ017_RS11160		ATP-binding cassette domain-containing protein	2258602	606
CJ017_RS11165	modB	molybdate ABC transporter permease subunit	2259208	672
CJ017_RS11170	modA	molybdate ABC transporter substrate-binding protein	2259893	783
CJ017_RS11175	fdhD	formate dehydrogenase accessory sulfurtransferase FdhD	2260961	798
CJ017_RS11180		hypothetical protein	2261946	477
CJ017_RS11185		GNAT family N-acetyltransferase	2262831	765
CJ017_RS11190		biotin transporter BioY	2263660	555
CJ017_RS11195		nucleoside hydrolase	2264335	942
CJ017_RS11200		ABC transporter substrate-binding protein	2265503	909
CJ017_RS11205		acyl-CoA/acyl-ACP dehydrogenase	2266633	1155
CJ017_RS11210	yut	urea transporter	2268002	912
CJ017_RS11215		urease subunit gamma	2269173	303
CJ017_RS11220		urease subunit beta	2269489	411
CJ017_RS11225	ureC	urease subunit alpha	2269896	1716
CJ017_RS11235		urease accessory protein UreF	2272069	690
CJ017_RS11240	ureG	urease accessory protein UreG	2272771	615
CJ017_RS11245		urease accessory protein UreD	2273385	837
CJ017_RS11250	sarR	HTH-type transcriptional regulator SarR	2274412	348
CJ017_RS11260		PH domain-containing protein	2275179	327
CJ017_RS11265		transcriptional regulator	2275569	738
CJ017_RS11270		helix-turn-helix transcriptional regulator	2276332	1959
CJ017_RS11275		CHAP domain-containing protein	2278898	807
CJ017_RS11280	nhaC	Na+/H+ antiporter NhaC	2280165	1401
CJ017_RS11285		NAD/NADP octopine/nopaline dehydrogenase family protein	2281661	1083
CJ017_RS11290		DUF4870 domain-containing protein	2282994	423
CJ017_RS11295		CHAP domain-containing protein	2283652	507
CJ017_RS11300		2-hydroxyacid dehydrogenase family protein	2284419	954
CJ017_RS11305		FAD-dependent monooxygenase	2285464	1125
CJ017_RS11310		glucosaminidase domain-containing protein	2286919	777
CJ017_RS11315		hypothetical protein	2287716	234
CJ017_RS11320		DUF1641 domain-containing protein	2288176	474
CJ017_RS11325	fdhF	formate dehydrogenase subunit alpha	2288649	2955
CJ017_RS11330		LCP family protein	2292174	948
CJ017_RS11335		inositol monophosphatase family protein	2293245	807
CJ017_RS11340		YafY family transcriptional regulator	2294438	693
CJ017_RS11345		CPBP family intramembrane metalloprotease	2295154	738
CJ017_RS11350		hypothetical protein	2295946	321
CJ017_RS11355		MurR/RpiR family transcriptional regulator	2296724	873
CJ017_RS11360		amino acid permease	2298056	1380
CJ017_RS11365		hypothetical protein	2299715	357
CJ017_RS11370		hypothetical protein	2300068	186
CJ017_RS11375		hypothetical protein	2300360	189
CJ017_RS11380		HAD family hydrolase	2300559	636
CJ017_RS11385		bile acid:sodium symporter family protein	2301269	918
CJ017_RS11390		hypothetical protein	2302454	531
CJ017_RS11395		PTS transporter subunit EIIC	2303049	1605
CJ017_RS11400		MurR/RpiR family transcriptional regulator	2305118	765
CJ017_RS11405		SRPBCC domain-containing protein	2305940	507
CJ017_RS11410		Na+/H+ antiporter NhaC family protein	2306613	1314
CJ017_RS11415		hypothetical protein	2308149	570
CJ017_RS11420		SDR family oxidoreductase	2309083	882
CJ017_RS11425		amidohydrolase	2310080	1116
CJ017_RS11430		imidazolonepropionase	2311429	1239
CJ017_RS11435	hutU	urocanate hydratase	2312667	1662
CJ017_RS11440		LysR family transcriptional regulator	2314486	885
CJ017_RS11445	fosB	FosB/FosD family fosfomycin resistance bacillithiol transferase	2315640	420
CJ017_RS11450		formimidoylglutamase	2316315	936
CJ017_RS11455		CPBP family intramembrane metalloprotease	2317539	1254
CJ017_RS11460		ribose 5-phosphate isomerase A	2318851	687
CJ017_RS11465		MOSC domain-containing protein	2319709	654
CJ017_RS11470		galactose mutarotase	2320617	1020
CJ017_RS11475		YnfA family protein	2321666	327
CJ017_RS11480		ABC transporter permease	2322210	1233
CJ017_RS11490		DUF805 domain-containing protein	2324549	630
CJ017_RS11495		DNA-3-methyladenine glycosylase	2325591	609
CJ017_RS11505	gltS	sodium/glutamate symporter	2326539	1209
CJ017_RS11510		type 2 isopentenyl-diphosphate Delta-isomerase	2327789	1050
CJ017_RS11515	corA	magnesium/cobalt transporter CorA	2328869	948
CJ017_RS11520		thioesterase family protein	2329913	489
CJ017_RS11525		hypothetical protein	2330401	414
CJ017_RS11530		alpha/beta hydrolase	2330931	924
CJ017_RS11535		hypothetical protein	2332062	639
CJ017_RS11540		DHA2 family efflux MFS transporter permease subunit	2332930	1935
CJ017_RS11545		HlyD family secretion protein	2334877	648
CJ017_RS11550		TetR/AcrR family transcriptional regulator	2335645	555
CJ017_RS11555		multidrug effflux MFS transporter	2336398	1218
CJ017_RS11560		membrane protein	2337886	1383
CJ017_RS11570		MarR family transcriptional regulator	2339508	456
CJ017_RS11575		YdcF family protein	2340157	972
CJ017_RS11580		ABC transporter ATP-binding protein	2341407	666
CJ017_RS11585		FtsX-like permease family protein	2342072	1056
CJ017_RS11595		HAMP domain-containing histidine kinase	2343929	1374
CJ017_RS11600		response regulator transcription factor	2345465	444
CJ017_RS11605		DUF3021 domain-containing protein	2345905	456
CJ017_RS11610		TetR/AcrR family transcriptional regulator	2346536	564
CJ017_RS11615		ABC transporter ATP-binding protein	2347232	729
CJ017_RS11620		ABC transporter permease	2347957	1083
CJ017_RS11625	mqo	malate dehydrogenase (quinone)	2349153	1479
CJ017_RS11630		L-lactate permease	2351011	1599
CJ017_RS11635		CDP-glycerol glycerophosphotransferase family protein	2352926	1674
[truncated: 316 more rows]
